# Supplementary material for: Predictors of prolonged hospital stay in HIV-positive patients presenting to the emergency department
Source: PLoS One. 2021 Apr 21;16(4):e0249706. doi: 10.1371/journal.pone.0249706 (PMC8059827; doi:10.1371/journal.pone.0249706)
Supplement: S1 Dataset — (XLSX) [file pone.0249706.s001.xlsx]

## Sheet: Sheet1
	Age	Sex	Race	Marital status	Nationality	Education		Disposition	Days in hospital	qSOFA	NEWS	Death		CD4 cell count	HIV viral load	On ART's	Date Dx	Current ART regimen	Previous ART regimen	ART adherence			Hb	WCC	Platelets	Lactate	Urea	Creatinine	CRP	Albumin	AST		RR	O2 sats	Systolic BP	HR	GCS
	24	2	1	1	1	2		3	6.5	2	13	2		232	322	2	2						11.1	7.5	188	1.3	5.1	80	301	33	37		32	93	94	139	15
	45	2	1	1	1	2		2	6.5	1	8	1			175989	1	3	2		2			7.9	4.45	105	1.5	20.7	634	205	27	125		24	97	103	112	12
	38	1	1	1	1	2		2	4.8	2	11	2		329	50	1	3	2		1			12.2	8.56	404	0.7	7.6	57	249	28	25		25	85	96	97	15
	38	2	1	2	1	3		2	6.7	3	15	1		23	3450	2	1						8.5	10.29	89	13.9	40	256	167	22	287		26	84	74	55	13
	33	2	1	1	1	2		1	0.4	0	1	2		848	0	1	3	2	0	1			13.8	5.47	238	2.1	5.8	58	88	38	28		14	97	124	88	15
	39	1	1	1	1	2		1	1.1	0	1	2		345	0	1	3	2	0	1			16.2	6.16	366	3.2	2.8	55	28	44	33		16	99	114	77	15
	52	2	1	1	1	2		2	6.5	0	3	1		87	53	1	3	10	1	1			8.3	9.32	261	1.1	14	267	175	37	54		14	95	123	112	15
	20	2	1	1	1	2		3	0.5	0	1	2		20	3580000	2	1						9.5	5.97	210	1.8	4.7	66	10	37	33		16	100	113	96	15
	59	1	1	2	2	2		2	4.7	1	11	2		21	289000	1	3	2	0	2			11.1	9.11	110	1.8	11.3	135	165	31	56		25	88	116	117	15
	37	2	1	1	1	3		2	22.5	0	5	2		488	24	1	3	9	1	1			5.8	12.47	491	2.3	3.7	55	202	16	26		15	95	109	122	15
	37	2	1	2	1	2		1	1.4	0	0	2		358	0	1	3	2	1	1			12.6	9.26	385	1.9	2.9	41	10	39	23		14	99	118	87	15
	41	1	1	1	1	1		3	2.4	1	6	2		40	919387	2	1						7.6	10.61	181	1.7	3.3	60	195	28	90		26	100	128	136	15
	27	2	1	2	1	2		2	4.1	1	12	2		12	1570000	2	3						12.3	16.92	498	1.2	3.1	48	109	31	49		26	67	107	129	15
	52	1	1	1	1	2		3	6.8	1	2	2		186	22500	1	3	2	1	2			13.5	13.6	208	2.1	7.4	95	191	36			24	96	157	78	15
	44	2	1	1	1	1		1	1.3	0	2	2		99	85	1	3	2	0	1			13.9	4.55	311	1.8	2.6	67	10	49	28		15	96	111	97	15
	36	2	1	2	1	2		3	8.3	1	7	2		35	36800	1	3	2	0	2			8.6	11.26	382	1.8	2.5	43	204				16	93	118	97	13
	34	1	1	1	1	2		3	0.2	0	1	2		29	620228	2	1						12.8	2.3	167	2.9	4.1	58	10	28	271		20	99	116	104	15
	32	1	1	2	1	2		2	1.5	0	2	2		253	113000	2	1						15.3	9.86	304	1.5	3	62	182	45	25		20	97	132	98	15
	55	2	1	2	2	1		1	0.2	0	3	2		447	0	1	3	2	0	1			14	5.2	328	1.9	8.5	79	11	45	25		14	94	170	73	15
	21	2	1	1	1	2		2	4.9	0	8	2		0	803000	1	3	2	1	2			9.9	25.8	162	8.4	7.3	83	65	27	4387		22	92	120	118	15
	42	2	1	1	1	2		2	2.6	2	11	2		19	424000	2	1						11.2	4.92	166	0.7	3.7	64	10	32	35		26	76	96	110	15
	52	2	1	2	1	2		1	2.1	1	3	2		3	475620	1	3	2	0	2			9.5	16.9	215	1.9	4.6	62	191	25	38		18	100	97	100	15
	24	2	1	1	1	2		3	2.3	0	4	2		98	9407	2	1						16.4	13.99	146	1.9	7.6	92	366	39	42		18	95	122	117	15
	43	2	1	1	1	2		1	0.2	0	1	2		233	29600	2	3						9.1	6.33	502	1.2	3.3	61	10				14	95	163	86	15
	44	2	1	2	1	2		2	4.4	1	10	2		104	43100	1	3	2	0	2			9.1	6.17	219	1.9	6.2	76	121	30	5088		25	90	127	120	15
	30	2	1	1	1	2		2	7.8	0	3	2		36	111000	1	3	2	0	2			9.5	4.25	322	1.9	2.6	49	124	33	69		20	98	104	106	15
	42	1	1	1	1	2		3	2.1	1	13	2		29	6060	1	3	2	0	1			8.9	6.76	60	1.7	13	389	142	24	845		28	88	108	91	15
	42	2	1	1	2	2		1	1.8	0	1	2		538	32	1	3	2	0	1			10.2	4.9	236	1.9	4.6	55	10	42	19		12	96	201	48	15
	26	1	1	2	1	2		2	6.1	0	6	2		48	3090000	1	3	2	0	2			5.9	5.7	370	0.9	3.1	37	10				16	94	112	115	15
	29	2	1	2	1	3		3	0.4	0	2	2		15	528000	2	2						10	3.45	245	1.7	3.5	54		35	37		18	95	101	90	15
	31	1	1	1	2	1		2	7.7	1	2	2		70	187843	2	2						10.2	3.95	111	1.9	4.8	71	58	29	120		16	98	125	117	14
	39	2	1	1	1	2		2	3.3	0	4	2		5	45615	1	3	2	0	2			11.4	10.48	330	1.3	1.1	33	21	32	34		16	93	133	87	15
	31	2	1	1	1	3		3	1.5	1	7	2		232	20	1	3	2	0	1			11.1	11.32	617	2.3	4.5	40	10	24	147		14	84	87	84	15
	36	2	1	1	1	2		1	1.9	0	8	2		258	149	1	3	2	0	1			10.5	8.51	356	1.9	3.8	54	106	33	61		20	91	110	122	15
	41	1	1	1	1	2		1	2.1	0	0	2		364	0	1	3	2	0	1			16.4	4.95	200	1.9	5.9	102	10	41	21		16	99	132	56	15
	46	1	1	2	1	3		1	2.7	0	1	2		350	58400	2	1						9.7	7.5	488				44	42	70		16	96	137	78	15
	30	1	1	1	1	2		2	4.3	0	0	2		171	50	1	3	2	0	1			12.7	6.38	298	7.1	9	71	10	35	24		18	98	139	52	15
	24	2	1	1	1	3		2	48.7	1	10	2		320	205000	2	1						12.4	7.88	243	1.4	2.7	55	10	41	76		22	91	161	87	13
	38	2	1	1	1	2		2	46.7	0	9	2		215	0	1	3	2	0	1			11.4	2.9	497	1.2	2.3	56	93	38	24		16	85	107	148	15
	36	1	1	1	1	2		2	6.8	0	7	2		313	2930	2	3						15.2	6.6	293	2.7	2.2	69	206	35	24		18	91	128	124	15
	30	2	1	2	2	2		1	0.2	0	4	2		445	0	1	3	2	0	1			11.3	4.05	290				11	39	30		20	95	105	77	15
	36	1	1	1	1	2		2	3.4	2	14	2		13	307232	1	3	2	0	2			8.1	7.48	486	0.7	3.1	69	165	31	37		36	83	90	130	15
	34	1	1	1	1	2		1	9.6	1	9	2		1	1400000	1	3	2		2			4.5	2.5	51	2.1	6.6	73	254	26	27		18	92	108	118	13
	36	2	1	2	1	2		1	1.4			2		738	0	1	3	2	0	1			11.5	8.16	325	2.9	3.7	50	21	36	31						15
	36	2	1	2	2	3		2	17.9	0	4	2		304	0	1	3	2	0	1			9.9	4.97	672				28	34	25		15	95	110	110	15
	36	2	1	1	2	2		4	6.5	2	9	1		20	216005	2	3						12.4	2.22	34	3.6	11.9	234	341	36	174		16	98	81	124	13
	26	2	1	1	1	2		2	7.6	0	4	2		231	900	1	3	2	0	1			10.7	3.66	326	1.8	4.2	41	25	34	33		20	100	109	88	15
	40	2	1	1	1	2		2	28.9	0	5	2		130	20844	1	3	2	0	2			12.8	5.69	133	1.1	3.3	86	10	39	50		15	96	110	95	15
	24	2	1	1	1	1		3	1.8	2	10	2		31	2128908	1	3	2	0	2			8.8	6.43	132	0.9	4.1	62	45	24	19		24	93	86	105	15
	59	1	1	2	1	1		2	28.4	2	11	1		187	37	2	1						4.8	1.96	81	1.7	19	163	223	29	137		28	64	81	52	15
	28	2	1	1	2	2		2	4.4	0	1	2		754	2478	1	3	2	0	2			15.3	5.45	257	1.7	2.8	64	10	45	24		14	100	124	94	15
	22	2	1	1	1	2		3	4.6	1	7	2		35	108060	2	2						7.9	9.57	166	2.2	5.3	52	125	17	76		18	96	80	97	15
	36	1	1	1	1	2		2	6.4	1	10	2		198	8129	1	3	2	0	1			13.4	11.02	241	2	3.2	74	269	32	20		30	84	130	120	15
	50	2	1	1	1	1		2	7.7	0	6	2		587	20	1	3	2	0	1			7	14.99	187	2.4	6.7	97	10	44	81		18	93	114	129	15
	39	2	1	1	1	2		2	2.4	1	4	1		15	531001	2	3						12.4	4.04	515	3.2	3.1	96	79	32	268		18	96	89	108	15
	33	1	1	1	1	2		2	1.4	0	0	2		528	24395	2	3						14	10.65	319	1.8	3.6	91	11	42	28		18	100	140	86	15
	50	1	1	1	1	1		3	3.3	1	6	2		203	897	1	3	2	0	1			10.2	4.91	296	1.2	11.8	97	140	34	52		18	98	88	96	15
	67	1	1	2	1	2		3	3.4	0	5	2		172	1480000	2	1						12.4	20.73	250	2	7.1	118	249	37	41		16	95	102	105	15
	35	2	1	1	1	2		2	19.1	0	3	2		34	37	1	3	2	0	1			11	3.17	409	2.3	3.2	61	10	44	26		18	96	119	110	15
	29	2	1	1	1	2		2	4.3	1	11	2		134	100	1	3	2	0	1			9.6	7.38	190	1.9	2.6	46	25	36	30		30	88	124	124	15
	26	2	1	1	1	2		2	5.5	1	10	2		294	5899766	2	1						10.4	26.34	468	0.9	17.6	115	207	27	74		32	71	121	120	15
	31	1	1	2	1	2		1	3.2	0	0	2		313	152000	2	1						11.7	6.3	456	1.1	4.1	71	85	36	38		12	99	141	87	15
	33	2	1	1	1	2		2	4.3	0	6	2		323	180	1	3	2	0	1			10.2	7.42	594	0.8	4.8	87	55	32	30		20	94	109	104	15
	43	2	1	1	2	2		1	0.2	0	1	2		301	0	1	3	2	1	1			12.2	4.6	303	1.9	1.4	62	16	40	13		14	97	113	61	15
	35	1	1	2	1	2		2	6.7	2	11	2		224	94858	2	3						5.9	29.53	499	2.1	42.8	986	87				52	95	95	142	15
	40	1	1	2	1	2		2	2.8	0	3	2		256	20	1	3	2	0	1						1.9	2.8	84	152	49			16	96	136	110	15
	35	2	1	1	1	2		1	3.1	0	5	2		738	0	1	3	2	0	1			11.8	6.58	246	1.1	2.9	61	54	47	30		15	92	106	120	15
	36	2	1	1	2	2		2	4.2	1	13	2		264	802000	2	2						9	6.24	150	0.8	2.9	72	32	25	30		39	88	106	146	15
	31	2	1	1	1	3		3	3.4	0	2	2		706	0	1	3	2	0	2			11	20.59	778	10.6	2.9		76	29			20	97	111	108	15
	29	1	1	1	1	2		2	2.9	0	5	1		18	2380000	2	3						10.6	5.88	107	1.8	14.6	47	64	22	113		20	92	122	75	15
	33	2	1	2	1	2		2	9.9	0	6	2		77	59000	2	3						10.6	6.35	207	1.5	3.8	106	266	37	36		18	92	121	112	15
	32	1	1	1	1	3		2	15.8	1	1	2		10	104146	2	2						10.9	8.91	182	1.7	22.6	640	249	31	946		16	98	115	89	14
	35	2	1	1	1	1		2	10.9	1	12	2		289	210064	2	2						10.9	19.01	85	2.7	22.1	366	253	26	138		44	92	106	142	15
	36	2	1	1	1	2		2	6.8	1	6	2		94	100	1	3	9	1	1			7.5	11.4	390	1.9	17.1	276	10	31	42		24	95	200	133	15
	64	2	1	2	1	1		2	5.4	2	6	1		409	50	1	3	2	0	1			10.8	16.05	507	3.5	7.6	44	293	26	183		22	95	115	121	14
	46	2	1	1	1	2		3	4.5	1	10	2		104	383197	2	3						7.6	2.16	492	1.5	6.2	73	255	32	33		18	86	95	147	15
	33	2	1	1	1	1		1	0.9	0	4	2		455	229246	2	2						7.9	6.65	687	1.4	3.9	44	19	34	19		16	96	116	105	15
	39	2	1	1	2	2		2	5.7	1	9	1		7	316000	2	1						11.1	7.76	376	3.2	13.8	88	108	28	137		20	78	94	120	15
	46	1	1	2	2	2		3	1.3	1	10	2		6	312850	2	1						10	2.1	140	1.9	9.1	117	128	32	124		25	67	109	97	15
	44	1	1	1	1	2		3	1.5	0	4	2		162	378	1	3	2	0	1			9.7	8.53	236	1.4	4.8	78	381	35	288		18	97	136	104	15
	32	2	1	2	1	2		2	3.3	0	1	2		642	0	1	3	2	0	1			13.7	8.04	300	1.2	2.6	67	10	47			12	97	134	96	15
	51	1	2	1	1	2		3	1.3	1	5	2		45	0	2	3						11.4	12.66	462	3.1	7.2	93	39	38	84		19	95	74	89	15
	25	2	1	1	1	2		1	0.6	0	1	2		263	1950	1	3	2	0	1			11.4	6.25	464	1.9	5.1	77	32	40	21		18	96	108	83	15
	31	2	1	1	2	1		1	0.5	0	2	2		356	199365	2	1						6.3	4.71	384	1.9	3.2	52	10	36	29		15	98	108	109	15
	35	1	1	2	1	1		2	7.1	0	7	1		71	732000	2	2						14.5	5.84	431	1	2.1	64	150	40	27		14	72	192	125	15
	39	1	1	1	1	2		2	6.7	0	4	2		133	88600	2	3						19.6	5.1	213	1.8	4.2	76	25	35	40		16	95	102	108	15
	31	1	1	1	1	2		3	4.4	2	17	2		14	975	1	3	2	0	1			9.2	6.07	139	4.6	11.8	105	146	17	171		34	76	73	151	15
	33	1	1	1	1	2		3	4.8	1	11	2		6	37858	2	2						16.4	8.31	550	2.5	10.1	124	220	43	64		16	91	96	109	15
	33	1	1	1	1	2		3	0.4	1	9	2		279	199	1	3	2	0	1			11	17.18	287	1.1	2.7	42	363	33	41		28	88	136	107	15
	27	2	1	1	1	2		2	21.7	0	4	2		8	906000	2	2						2.3	4.53	31	8.1	3.6	65	146	17			16	96	102	130	15
	48	2	1	1	1	2		2	2.1	0	7	2		387	33445	2	1						13	12.8	225	1.8	2.2	43		42	18		18	92	136	120	15
	46	1	1	2	1	2		2	6.8	1	8	2		101	705000	2	1						12	11.68	209	1.9	5.4	124	176	35	30		20	94	98	120	15
	35	1	1	2	1	2		2	18.8	1	7	2		125	138000	2	3						12.5	3.97	144	3	7.9	86	29	37	60		18	92	100	74	15
	36	1	1	1	1	2		2	20.2	0	4	2		155	301000	2	2						16.7	4.82	207	1.8	3.2	81		30	67		16	95	113	118	15
	44	1	1	1	1	2		2	17.2	0	6	2		51	1430000	1	3	2	0	2			10.4	8.86	128	2.8				31	176		20	91	115	120	15
	23	2	1	1	1	2		2	24	1	4	1		29	335000	2	3						10.6	11.41	478	4.3	35.9	1272	76	30	48		16	98	83	105	15
	51	1	2	1	2	2		2	8.9	1	12	2		361	823	1	3	2	0	2			14.3	15.17	155	3.6	10.5	59	202	31			44	73	117	135	15
	37	2	1	1	1	2		2	11.1	1	7	2		29	15182	1	3	2	0	1			11.6	4.71	206	0.9	5.5	50	46	36	49		18	94	123	97	12
	27	2	1	1	1	2		1	0.2	0	1	2		108	227000	1	3	2	0	2			12.5	4.86	318	1.6	1.4	76	95	38	26		15	96	117	104	15
	38	2	1	1	1	2		2	11.2	1	6	2		50	0	1	3	2	0	1			10.4	6.04	579	2.7	3.5	73	91	35	51		18	98	102	114	11
	30	2	1	1	2	2		2	4.3	1	4	2		21	827	1	3	2	0	1			10.1	4.96	188	1.9	3.3	57	22	33	40		18	98	137	96	13
	39	1	1	1	1	2		1	0.8	0	2	2		142	48000	2	1						15.8	4.12	144	1.9	4.4	87		41	21		18	95	144	104	15
	40	2	1	1	2	2		2	1.5	0	1	2		632	0	1	3	2	1	1			14.1	5.33	315	1.9	1.5	39	49	47	30		17	98	151	70	15
	63	2	1	1	1	2		1	1.4	1	9	2		243	20	1	3	2	0	1			11.8	5.03	385	0.9	5.8	59	30	38	48		25	87	149	106	15
	45	2	1	1	1	2		2	6.1	1	4	2		466	100	1	3	5	0	1			5	7.57	271	0.4	11.3	164		28	34		18	100	110	72	12
	52	1	1	1	1	2		2	3.5	1	14	2		252	1650000	1	3	2	0	2			10.3	11.41	179	3.4	7.3	88	128	25	33		30	84	105	130	15
	36	2	1	1	2	2		3	1.6	0	3	2		50	725000	2	1						9.2	1.97	173	0.8	8.9	99	10	27	35		18	96	154	150	15
	58	1	1	2	2	2		2	16.1	0	0	2		87	45600	2	3						17.7	9.98	288	1.8	6.8	70	10	47	19		15	98	134	84	15
	37	1	1	2	1	2		2	2.4	0	7	2		20	31800	2	2						13.1	16.25	232	1.2	13.4	244	350	30	30		18	89	123	129	15
	34	1	1	2	2	2		2	4.5	1	2	2		164	1190	2	1						12.1	15.06	260	1.6	7.7	56	259	28	45		18	96	100	60	15
	51	2	1	1	2	2		2	2.5	0	2	2		427	100	1	3	2	0	1			10.9	11.78	649	1.8	6	53	317	33	38		16	96	130	112	15
	40	1	1	2	1	2		2	5.3	1	7	2		50	93400	2	1						9.5	5.03	226	2.2	3.4	70	163	28	56		18	94	120	110	13
	32	1	1	1	1	2		2	2.9	1	11	2		60	0	1	3	2	0	1			13.5	9.59	231	2.2	6.7	50	109	32	29		31	95	99	125	15
	27	2	1	1	1	2		1	0.1	0	3	2		680	1610	1	3	2		1			11.4	11.17	416	1.1	4.8	47	59	28	17		18	95	103	90	15
	57	1	1	2	1	2		2	3.1	0	9	2		270	323	1	3	2	0	1			11.4	34.65	434	2.3	8.9	167	350	34	76		22	90	104	91	15
	48	1	1	2	1	2		3	0.8	1	5	2		134	307090	2	1						10.3	4.69	170	1.7	5.7	68	10	26	50		24	95	107	81	15
	37	2	1	1	2	2		2	7.6	1	10	2		36	67489	1	3	2		2			9.4	30.1	197	2.1	14.4	168	258	19	294		22	91	115	151	15
	27	1	1	1	1	2		2	13.5	1	4	2		178	212	1	3	2	0	1			8.8	4.93	989	1.7	3	47		26	29		16	96	105	85	13
	23	2	1	1	1	2		3	1.9	2	10	2		36	1258895	2	1						7.3	4.8	118	2	1.9	43	104	25	36		26	93	93	136	15
	19	1	1	1	1	2		2	9.5	1	12	2		262	43585	1	3	10		2			15.9	9.43	419	1.2	10.2	70	20	34	20		28	68	111	143	15
	22	2	1	1	1	2		3	4.6			2		303	50	1	3	2	0	2			7.6	3.65	440	1.3	8.9	130	72	20	52						15
	33	1	1	1	1	2		2	1.3	0	7	1		171	2260	2	1						12.5	17.96	81	4.1	7.3	41	98	18	182		18	87	110	106	15
	36	1	1	1	1	2		2	3.9	1	0	2		18	173000	2	3						11.9	4.73	103	1.2	3.6	60	10	27	41		18	96	146	85	14
	36	1	1	1	2	2		3	0.4	1	6	2		357	85500	2	3						12.1	9.94	293	1.3			200	33	14		22	94	104	77	15
	33	2	1	1	2	2		3	3.3	1	8	2		190	21100	2	1						8.8	11.45	543				350	27	20		24	92	110	96	15
	41	2	1	1	1	2		3	0.2	1	8	2		153	392740	2	2						6.1	18.5	75	2.9	7.3	96	51	23	44		16	100	91	132	15
	32	1	1	2	1	2		3	5.5	0	3	2		22	638005	2	1						9	5.8	169	2.8	4.3	52	225	23	115		16	96	130	132	15
	27	1	1	2	2	2		3	1.7	1	10	2		145	587000	2	1						13	14.9	179	1.5	8.4	97		31	117		40	93	127	128	15
	43	2	1	2	2	2		2	7.2	0	8	2		227	0	1	3	2	1	1			13	12.06	254				26	40	24		22	70	186	104	15
	74	2	1	1	2	2		2	7.8	2	10	2		38	0	1	3	2	0	1			6.9	3.94	248	4.8	1.2	48	120	17	31		22	92	88	142	15
	29	1	1	2	2	2		3	0.2	0	4	2		4	984000	2	2						12.6	3.61	283	1.5			34	40	175		18	94	104	129	15
	33	2	1	1	1	2		2	5.9	1	8	2		194	0	1	3	2	0	1			10.1	8.96	503	1.9	7	88	183	34	23		30	95	115	147	15
	46	2	1	1	1	2		1	4.3	0	1	2		923	0	1	3	2	0	1			13.3	6.19	178	1.1	3	44	10	43	31		16	99	134	75	15
	30	1	1	1	2	2		2	1.9	0	2	2		10	33183	2	2						10.9	3.44	175				10	39	21		18	96	104	77	15
	67	1	1	2	1	2		2	4.1	1	7	2		319	6890	1	3	2	0	1			11.2	4.07	241	1	5.4	80	10	36	60		60	94	117	102	15
	30	1	1	1	2	2		3	6.3	1	5	2		319	36600	2	1						9.9	7.28	119	0.9	1	32	156	33	37		40	98	110	102	15
	41	2	1	1	1	2		3	7.6	0	2	2		23	1440000	2	1						6.8	8.01	491	4	11.1	97	259	31	55		18	98	101	80	15
	44	2	1	1	1	2		2	17.8	0	4	2		287	100	1	3	2		1			9.8	37.6	479	1.8	4.4	77	320	37	18		15	95	183	146	15
	39	1	1	1	1	2		2	1.2	2	14	1		259	4820	2	1						19.3	23.27	216	6.3			158	23	638		34	80	92	147	15
	36	1	1	1	1	2		2	27.2	0	1	2		113	654000	2	1						13.6	5.09	204				10	43	29		18	98	107	84	15
	46	2	1	2	2	2		3	4.2	1	6	2		112	9100	2	1						11	9.44	427				250	37	35		27	94	118	128	15
	32	2	1	1	1	2		2	4.4	0	11	2		8	598000	2	1						6.1	5.01	229	2.3			74	25	60		21	91	108	154	15
	30	1	1	1	1	2		3	6.8	0	9	2		89	405230	2	3						9.8	4.55	101	0.6	8	36	64	21	331		17	85	101	75	15
	32	2	1	1	2	2		3	6.5	2	12	2		79	70800	2	1						10.5	9.09	293	2.2	2.8	73	212	34	26		40	100	100	141	15
	55	1	1	2	1	2		2	3.7	2	6	1		25	1062035	2	3						8.9	3.27	48	1.9	46	1146		26	161		28	95	121	112	14
	31	1	4	1	1	2		1	2.1	0	5	2		377	47700	2	3									1.7	2.5	67	10	43	24		14	91	134	79	15
	36	2	1	1	1	2		2	22.7	1	6	2		458	10000000	2	2						13	8.8	133	1.8	2.3	79	10	38	292		19	96	110	97	13
	27	1	1	1	2	2		2	20	0	5	2		78	734014	2	3						7.4	4.95	25	1.5	6.2	58	62	30	42		22	96	104	118	15
	31	2	1	2	1	2		2	2.3			2		359	4280	2	1						13.3	4.69	289	0.8	3	60		39	28						15
	53	1	2	1	1	2		2	1.7	1	9	1		14	92819	2	1						13.9	7.13	196	2.2	15.5	107	340	32	123		19	79	91	115	15
	39	1	1	2	1	2		2	2.4	1	9	2		204	50	2	3						18.6	5.72	224	1	12.5	88	94	28	117		24	76	102	106	15
	41	1	1	1	1	2		2	7.1	1	12	2		14	78200000	2	2						9.8	2.3	87	2.8	8.8	88	229	24	398		29	88	131	101	14
	22	2	1	1	1	2		3	1.1	1	7	2		148	16000	2	1						9.9	17.37	241	2.3	5.9	91	238				40	98	110	127	15
	21	2	1	1	2	2		2	2.9	1	11	2		42	907000	2	1						8.2	4.79	105	2.1	5.4	60	73	37	113		34	93	108	140	15
	37	1	1	2	1	2		1	0.5	1	4	2		29	697000	2	2						8.9	6.53	383	1.2			176	31	148		23	98	146	110	15
	34	2	1	1	1	2		3	1.7	0	4	2		25	595350	2	3						10.4	2.6	256	1.9	3	35	33	33	523		18	98	93	109	15
	28	2	1	1	1	2		2	4	1	10	2		41	96390	2	1						11.2	7.75	184	0.9	7.4	77	302	34	56		27	85	107	102	15
	24	2	1	1	2	2		1	0.1	0	3	2		119	79000	2	1						11.6	6.68	165	2.2	5.5	60	10	37	28		18	100	98	84	15
	31	2	1	1	2	2		3	0.5			2		20	276	1	3	2	0	1			12.3	3.41	513	1.8	4.6	119	48	40	59						15
	37	1	1	1	2	2		1	3.4	2	15	2		119	769470	2	1						14.3	3.52	76	4.2	20	232	117	25	290		40	78	86	139	15
	44	2	1	1	1	2		2	3.5	0	8	2		85	20	1	3	2	0	1			11	3.2	309	1.2	4	70	169	38	115		14	93	136	120	15
	55	1	1	1	1	2		2	10.8	1	5	2		32	361172	2	2						8	2.66	34	3.5	33	308	86	19	130		16	98	85	97	15
	46	1	1	1	1	2		2	6.6	0	7	2		2	138431	2	1						9.6	3.6	233	1.5	5.7	104	146	32	121		16	92	101	108	15
	52	2	1	2	1	2		1	2.3	0	0	2		848	0	1	3	2	0	1			14	5.14	259	1.8	4	63	10	45	32		18	97	189	75	15
	37	1	1	1	1	2		2	8.8			2		1	1860000	2	1						6.7	1.55	34	8.2	13.8	177	216	18	174					153	15
	55	1	1	1	2	2		3	4.3	0	2	2		37	2140000	2	3						12.1	2	121	1.4	15.8	142	154	29	165		19	96	115	123	15
	47	2	1	1	1	2		2	6.2	0	7	2		94	598000	2	3						8.7	21.8	311	1.2	26	602	350	30	46		20	87	173	117	15
	64	2	1	1	1	2		2	12.7	0	5	2		180	0	1	3	2	0	1			10.2	7.03	175	0.9	4.8	66	52	31	22		18	94	107	88	15
	35	2	1	1	1	2		1	0.5	0	4	2		264	1426	1	3	2	0	1			14.5	4.13	299	0.9			236	32	31		16	94	107	124	15
	27	2	1	1	1	2		2	7.1	1	8	2		144	91900	1	3	2	0	2			8.7	18.75	236	4.5	7.4	95	221				23	83	118	91	15
	46	2	1	1	1	2		2	8.2	0	3	2		34	96725	1	3	2	0	2			12.9	4.1	273	1.9	3.2	51	12	43	69		15	99	110	100	15
	53	2	1	1	1	2		2	7.4	2	12	2		387	20	1	3	2	0	1			12.2	23.76	349	2.3	7	100	169	36	80		40	87	95	100	15
	24	2	1	2	2	2		2	14.3	2	9	2		76	456290	1	3	2	1	2						2.5	1.4		184	27	72		36	95	90	125	15
	29	2	1	2	1	2		2	7.3	0	5	2		122	0	1	3	2		1			2.3	6.36	272	2.3	2.7		10	35	26		15	88	111	73	15
	39	1	1	1	1	2		1	0.1	0	3	2		79	100	1	3	2		1			10.5	2.2	321	0.9	4.5	75	101	37	29		16	96	109	126	15
	25	2	1	1	1	2		2	4	1	12	2		27	1060000	2	1						11.5	4.52	525	0.7	4.3	72	81	31	51		30	76	105	136	15
	41	2	1	1	1	2		1	6.3	0	1	2		50	1680000	1	3	2	1	2			12.3	0.83	113	2.2	4.3	63	10	23	69		14	99	154	85	15
	70	2	1	1	1	2		1	0.5	0	1	2		523	0	1	3	2	0	1			11.5	6.51	243	1.9	4.1	68	27	39			14	96	198	82	15
	32	1	1	1	1	2		1	0.1	0	6	2		74	4800	2	1						15.2	5.7	241	1.2	8.8	116		39	502		16	91	122	109	15
	27	2	1	1	1	2		2	14.7	0	2	2		5	266565	1	3	2	0	2			8	4.9	234	2.2	2.1	38	50	27	33		15	96	116	95	15
	40	2	2	1	1	2		2	3.3	1	4	1		994	85048	2	1						12.8	14.79	205	2.2	3.4	92		24			18	98	153	99	10
	36	2	3	2	2	2		2	11.1	1	9	2		889	0	1	3	2	0	1			12.5	9.67	158	6.9	4.3	65	13	24	526		19	91	145	110	9
	27	2	1	1	1	2		3	6.2	1	10	2		400	0	1	3	2	0	1			11	25.02	518	1	4.2	41	283	31	42		24	95	103	138	15
	46	2	1	2	2	2		1	6.5	0	1	2		553	206	1	3	2	0	1			13.7	5.41	328	1.2	4.3	87	10	44	25		20	100	129	86	15
	44	1	1	1	1	2		2	5.4	0	1	2		5	215000	1	3	2	0	2			12.1	4.02	364			99	10	37	79		16	96	116	88	15
	31	2	1	1	1	2		3	6.8	0	2	2		856	1750	2	1						8.3	4.99	115	0.7	4	41	10				18	99	129	111	15
	39	2	4	1	2	2		1	6.9	0	2	2		11	608000	1	3	2	1	2			13.9	6.11	129	2.6	6.6	100	41				18	95	115	92	15
	53	1	1	1	1	2		1	7.2	0	1	2		229	0	1	3	2		1			13.8	17.49	368	0.8	6.6	84	82	43	74		20	100	128	71	15
	53	1	1	1	1	2		2	3.3	2	11	2		77	0	1	3	2	0	1			10.4	13.53	330	3.1	5	66	134	31			22	79	87	107	15
	43	1	1	2	2	2		3	7.5	1	13	2		20	162000	2	3						9.9	4.81	429	1.4	8.1	79	255	28	207		28	87	103	135	15
	62	2	4	2	1	2		2	2.1	1	9	2		271	20	1	3	2		1			13	5.52	263	1.2	3.8	62		40	86		14	89	122	108	14
	34	1	1	1	1	2		1	3.7	0	6	2		341	10155	2	1						14.1	11.12	143	2.3	7	89	104	42	102		18	90	152	103	15
	29	2	1	1	1	2		1	7.4	0	1	2		533	31	1	3	2	0	1			10.4	8.01	364	2.6	3.6	49	183	38	25		12	98	124	97	15
	40	1	1	2	1	2		1	8.2	0	1	2		26	322000	2	1						14.9	4.08	203	1.1	4.3	62	75	33	44		14	97	149	79	15
	41	1	1	1	1	2		2	7.8	1	9	2		2	1790505	1	3	2	1	2			8.4	3.18	166	5.7	29.4	387	489	22	192		35	93	98	114	15
	46	1	1	2	1	2		1	8.6	1	8	2		11	1599429	2	1						14.7	3.24	240	1.7	12.3	93	85	38	114		18	93	99	112	15
	35	1	1	1	1	2		2	8.2	2	14	2		35	100	1	3	2	0	1			10.4	9.69	370	3.2	4.3	45	190	30	45		30	35	82	140	15
	47	2	1	1	1	2		1	8.8	0	1	2		651	0	2	3						5.2	5.4	903	1.4	2.1	61	5	41	18		14	100	139	72	15
	37	2	1	1	1	2		2	3.1	0	0	2		6	1440000	1	3	2		2			7.9	7.46	399	1.4	7.3	157	185	43	155		20	98	111	64	15
	40	1	1	2	2	2		1	8.9	0	3	2		354	29	1	3	2	0	1			9.5	7.68	393	4	3.9	60	278	37	74		18	97	118	129	15
	43	1	1	1	1	2		2	5.1	0	1	2		393	249	1	3	2	0	1			10.9	5.61	246	2.9	3.9	112	10	17	42		18	97	175	95	15
	43	2	1	1	2	2		2	5.4	1	6	2		374	0	1	3	2	0	1			5.8	13.5	193	2.1	12.7	148	242	36	65		18	97	126	120	14
	47	1	1	1	1	2		2	10.1	1	7	2		9	1690000	1	3	2	0	2			7.3	6.39	322	1.5	23.4	203	183	35	69		29	95	111	109	15
	43	2	1	1	1	2		1	8.1	0	2	2		693	43	1	3	2		1			9.2	5.35	246	1.7	4.4	67	29	31	36		14	98	146	99	15
	36	2	1	1	2	2		2	1.9	1	8	2		14	2890000	2	1						8	5.22	257	1	4	62	26	32	49		30	93	103	128	15
	36	1	1	1	1	2		1	8.3	0	1	2		124	205609	2	3						11.1	7.31	226	2.5	3.6	91	66	36	37		16	99	114	80	15
	44	1	1	2	1	2		2	16.7	0	1	2		215	43	1	3	2	0	1			6.8	5.19	392	1.9	34.6	1014	69	27	32		15	100	109	78	15
	41	2	1	1	2	2		3	6.5	2	12	2		14	325898	1	3	2	0	2			9.8	8.89	334	3	2.3	55	85	22	129		22	90	93	148	15
	30	2	1	1	2	2		2	4.5	0	8	2		719	11300	2	2						13.6	11.22	290	1.5	5.2	87	135	27	56		20	62	128	68	15
	37	1	1	1	1	2		1	6.4	0	0	2		185	116489	1	3	2		2			14	4.18	152	1.9	3.1	72		43	20		18	98	120	64	15
	59	2	4	2	1	2		1	5.5	2	10	2		232	200	1	3	2	0	1			14.9	5.44	255	0.9	14.4	133	17	30	79		25	62	96	82	15
	51	2	1	1	1	2		1	5.2	0	5	2		83	563	1	3	2	0	1			11.9	10.62	421	1.9	5.4	108	169	36	150		14	95	114	130	15
	29	1	1	1	2	2		1	5.3	0	4	2		22		2	2						11.6	4.78	247	0.9	4.8	92	13	34	103		14	93	121	85	15
	18	1	1	1	1	2		2	2.7	1	7	2		1124	0	1	3	2	0	1			8.9	15.4	943	1.8	3.2	46		26	36		25	96	112	130	15
	41	2	3	2	2	2		1	5.8	0	1	2		620	0	1	3	2	1	1			13.8	4.48	24	2.9	2.3	57	10	41	32		16	100	120	86	15
	38	1	1	1	1	2		3	5.9	1	12	2		188	130	1	3	2	0	1			14.1	11.39	317	0.8	6.2	56	215	43	36		20	78	136	132	14
	50	1	1	1	1	2		1	5.5	1	8	2		47	15368	2	1						16.1	6.34	77	2.9	3.5	85	10	43			11	91	180	118	14
	33	2	2	1	1	2		2	5.6	2	12	2		364	0	1	3	2	0	1			12.2	3.66	155	1.7	5.1	79	44	38	51		28	91	95	91	15
	47	1	1	2	2	2		3	5.3	1	3	2		291	191	1	3	2	1	1			13.5	3.67	226	1.1	8.2	101	20	38	51		22	96	109	59	15
	22	2	1	1	1	2		2	3.8	1	10	2		277	100	1	3	2		1			15.3	5.55	124	1.1	1.2	37	75				38	74	115	112	15
	44	2	1	1	1	2		1	5.6	1	9	2		19	69300	2	3						14.2	5.41	349	1.1	3.2	69	46	39	41		25	93	114	118	15
	39	2	1	1	1	2		4	5.8	0	5	2		108	5180	2	1						16.2	9.85	235	2.8	9.4	102	290	44	79		15	94	110	90	15
	33	2	1	1	1	2		1	5.9	0	2	2		125	0	1	3	2	0	1			12.8	5	399	1.2			32	39	19		16	92	122	82	15
	36	1	1	2	2	2		1	5.7	1	11	2		363	0	2	1						13.6	13.48	166	1.2	5.1	105	331	34	242		48	91	124	118	14
	36	2	1	1	2	2		2	1.3	1	5	2		805	0	1	3	2	0	1			5.6	24.89	322	2.4	8.6	70	10	35	31		17	92	95	104	15
	36	1	1	1	2	2		2	17.8	1	2	2		3	117225	1	3	2	0	2			11.6	1.41	79	3.5	44	380	70	11	286		14	96	100	86	15
	42	1	1	1	1	2		2	7.6	1	5	2		6	97305	1	3	2	0	2			15.6	6.18	183	1.7	28.3	515	278	38	111		16	96	116	130	14
	35	2	1	1	1	2		2	5.8	0	6	2		81	184000	2	2						10.8	9.31	210	0.9	2.9	62	152	37	60		22	96	117	116	15
	37	2	1	1	2	2		3	6.2	1	4	2		15	65140	1	3	2		2			13.6	2.88	232	1.9	9.1	81	10	28	54		16	99	89	104	15
	35	1	1	1	1	2		2	5.5	0	3	2		437	0	2	1						14.6	10.74	338	1.7	4.1	65	115	34	42		16	94	126	114	15
	31	1	1	2	1	2		4	9.5	1	6	2		83	3636	1	3	2	0	1			9.9	8.5	224	3	28.3	492	163	29	671		18	97	85	132	15
	30	2	1	1	2	2		1	6.3	0	3	2		109	403280	2	3						7.3	24.13	514	1.3	27.1	618	65	26	19		14	99	103	125	15
	34	1	1	1	2	2		2	5.6	0	2	2		44	8030	1	3	2	0	1			12.2	6.24	270	1.6	4.8	61	88	30	90		20	100	131	114	15
	34	1	1	1	1	2		1	6.4	0	4	2		402	1410000	2	2						16.7	5.15	180	0.9	4.6	88	19	44	41		15	94	140	101	15
	23	1	1	1	1	2		2	4.9	1	10	2		529	50	1	3	11	0	1			17.9	9.22	131	1.6	10.7	93	63	41	32		24	70	126	132	15
	34	2	1	1	1	2		2	9.7	0	3	2		49	4340000	2	1						7.1	4.69	248	1.7	15	120	118	27	127		19	100	120	127	15
	30	2	1	1	1	2		2	6.5	0	1	2		378	100	1	3	2	0	1			8.7	10.81	558	0.9	1.9	56	183	36	44		16	99	140	104	15
	32	2	1	2	1	2		2	10.6	2	12	2		2	1530000	2	1						6.7	20.88	110	2.6	44.3	733	32	22	125		44	93	139	120	14
	21	2	1	1	1	2		2	6.8	2	9	2		356	1000000	2	3						8.7	4.9	324	3.6	5.2	69	33	19	76		32	94	99	105	15
	48	1	1	2	1	2		2	12.1	0	2	2		22	573	1	3	9	1	1			6	8.45	219	2.1			316	31	24		16	100	119	120	15
	35	1	1	1	1	2		1	6.7	0	1	2		857	20	1	3	2	1	1			13.4	19.56	204	1.9	6.9	88	106	42	33		16	98	151	104	15
	24	1	1	1	2	2		2	4.4	0	10	2		40	1680000	1	3	2	0	2			10.8	8.72	343	1.3	3.3	83	284	28	44		16	76	107	146	15
	42	1	4	1	1	2		3	6.8	1	10	2		37	205000	2	3						14	5	361	1.2	3.1	79	21	37	22		24	90	105	112	15
	30	1	1	1	1	2		4	10.7	1	10	2		8	465000	2	1						11.5	7.96	340	10.9	4.4	90	139	31	38		36	83	144	128	15
	37	2	1	1	2	2		2	4.7	0	1	2		42	54400	1	3	2	0	2			13.9	13.2	264	1.7	2.3	82	71	38	28		16	99	116	86	15
	29	2	1	1	1	2		2	14.76	0	4	1		51	16600	1	3	11	1	2			9.2			4.1	7.2	82		28	174		13	95	129	122	15
	52	2	1	2	1	2		2	7.2	0	2	2		125	23	1	3	2	0	1			9.1	6.21	383	1.9	2.4	43	119	28	67		16	96	111	130	15
	43	1	1	1	1	2		1	6.9	0	1	2		257	6830	2	1						11.4	7.14	419	2.7	2.7	74	57	38	30		16	99	128	83	15
	46	2	1	1	1	2		2	6.9	0	5	2		192	40	1	3	2		1			17.1	9.45	230	2.1	13.1	69	126	32	118		16	90	103	108	15
	57	2	1	1	1	2		1	7.1	0	2	2		852	7970	2	3						11.5	9.98	390	1.1			25	36	18		20	96	146	114	15
	35	2	1	2	1	2		1	7.2	0	4	2		85	111000	2	3						11.4	5.34	296	1.5			58	36	20		20	96	107	130	15
	29	2	1	2	2	2		3	7.3	0	7	2		94	1190000	2	1						9.7	14.42	268	1.1	5	90	105	34	25		19	88	116	126	15
	22	2	1	1	2	2		3	7.4	0	11	2		455	20	1	3	2		1			12.1	32.17	276	0.9	2.4	96	280	41	26		20	84	106	135	15
	33	2	1	1	2	2		2	8.3			2		47	10000000	2	3						7	1.08	112	1.2	3.2	82	11	24	76						15
	30	1	1	1	2	2		1	7.5	0	1	2		466	595	1	3	2	0	1			16.5	4.83	365	2.1			11	42	134		17	96	121	86	15
	26	2	1	2	2	2		2	7.8	0	6	2		95	591357	2	2						8.8	5.16	217	0.9	14.8	244	89	25	279		18	93	100	83	15
	28	2	1	1	1	2		2	2.7	1	6	2		58	178425	2	3						8.2	4.6	281	1.3	5.1	77	88	38	48		26	99	130	160	15
	54	1	1	2	1	2		1	7.6	0	5	2		305	0	1	3	9	0	1			12	3.48	284				10	41	29		18	98	221	91	15
	30	2	1	1	1	2		3	7.8	0	4	2		50	100	1	3	3	0	1			15.5	3	279	2	12.1	120	10	52	68		16	95	101	118	15
	54	1	1	1	1	2		2	4.4	1	6	1		33	0	1	3	2	0	1			17.8	9.15	46	2.3	20.8	491	350	38	1195		48	96	122	66	15
	41	1	1	1	1	2		3	7.9	0	7	2		320	0	1	3	2	0	2			9.3	12.03	718	1.6	1.6	30	85	26	29		18	92	103	126	15
	27	1	1	1	1	2		1	7.6	0	7	2		68	500000	2	3						9.7	6.08	136	1.5			163	32	383		19	92	110	121	15
	29	2	1	1	1	2		1	5.1	0	1	2		486	0	1	3	2	0	1			13.7	5.19	267	2.3	3.7	68	10	37	38		12	98	104	79	15
	56	2	1	1	2	2		2	5.2	1		2		807	5295	1	3	9	1	1			9.8	42.93	342	13.2	14.3	300	71	17	79		16		90		15
	42	2	1	2	2	2		2	7.6	1	7	2		517	20	1	3	2	0	1			8	9.47	290	2.2	3.4	34	14	34	78		26	99	130	121	15
	44	2	1	1	1	2		3	5.2	0	2	2		91	1181945	2	1						11.6	3.4	246	1.9	3.9	80	29	39	50		16	98	107	109	15
	35	2	1	1	1	2		2	7.5	1	7	2		551	0	1	3	2	0	1			9.2	13.51	609	4.4	37.1	383	196	39	26		18	95	90	124	15
	31	2	1	2	2	2		4	15.4	1	6	2		164	10600	1	3	2	0	1			10.9	7.6		2.1	2	32	236	34	25		18	98	166	128	9
	45	1	1	2	2	2		2	16.6	1	8	2		72	634000	2	2						10.2	5.4	153	15	7.1	142	92	35	105		17	90	147	117	14
	44	2	1	1	1	2		3	5.3	0	1	2		32	100	1	3	2	0	1			11.6	6.51	252	1.9	4.3	55	98	38			18	97	114	109	15
	32	2	1	2	1	2		2	2.8	0	1	2		846	50	1	3	3	0	1			13.1	7.92	343	1.5	3.4	57	57	44	29		12	99	140	99	15
	36	1	1	1	2	2		2	9.9	2	13	2		8	1570644	1	3	2		2			9.5	7.46	263	1.4	27.6	370	249	31	81		26	78	100	115	15
	51	2	1	1	1	2		3	5.4	2	9	2		247	6580	2	3						11.5	22.34	304	0.7			329	35	38		32	95	115	120	14
	49	2	1	1	1	2		1	5.5	0	0	2		423	0	1	3	2	0	1			12.7	6.29	430	1.1	3.6	56	12	42	16		20	98	157	66	15
	38	1	1	1	1	2		2	3.7	2	12	2		139	0	1	3	2	0	1			9.9	12.67	322	0.8	6.8	59	238	26	13		40	87	72	82	15
	46	1	1	2	2	2		2	8.8	0	3	1		6	312850	2	1						10.9	3.77	193	15	5.4	74	117	28	158		16	94	140	119	15
	21	1	1	1	2	2		3	4.3	1	7	2		8	571000	2	1						6.5	7.86	281	1.3	6.1	120	209	24	94		39	97	110	137	15
	31	1	1	2	2	2		3	0.7	0	3	2		89	1080000	2	2						15.7	9.74	26	3.8	7.2	92	186	34	150		15	96	114	130	15
	37	1	1	1	1	2		1	0.3	0	3	2		114	100	1	3	2	0	1			11.1	3.89	171	1.8	3.5	67	39	26	102		15	97	107	119	15
	37	1	1	1	1	2		3	4.7	0	7	2		50	25000	2	1						14.6	6.33	142	1.4	12.8	141	264	32	921		16	92	106	93	15
	43	1	1	2	2	2		2	1.8	0	10	2		12	229000	2	1						14.1	13.8	395	3.1	13.9	180		25	31		14	91	109	135	15
	29	2	1	1	1	2		3	0.6	1	7	2		244	492000	2	1						9.7	17.93	332	1.9	11.1	112	154	40	80		16	96	98	142	15
	48	2	1	2	1	2		2	15.1	2	9	2		192	0	2	2						12.9	4.93	413	2.3	3.5	66	96	37	48		24	94	141	101	14
	47	2	1	1	2	2		2	9.7	1	10	2		90	148117	2	1						10.8	5.45	219	3.4	3.8	75		35	39		24	88	110	102	15
	40	1	1	1	1	2		2	10.5	1	12	1		198	356000	2	1						14.2	7.99	191	0.9			235	25	201		30	76	232	101	15
	37	1	1	1	1	2		2	3.6	1	5	2		34	184190	2	1						12.6	3.96	22	2.3	9.4	210	69	35	107		18	97	89	126	15
	29	1	1	2	1	2		2	2.9	1	11	2		6	47941	2	2						14.7	8.6	260	1.9			73	35	137		28	77	106	115	15
	39	2	1	1	1	2		2	1.8	2	9	1		15	285233	2	3						10.8	1.8	526	4.1	14.6	309		21	278		20	93	64	104	14
	34	1	1	2	2	2		1	0.1	0	0	2		539	5000	2	1						15	8.59	223	1.9			0	42	46		14	98	122	61	15
	34	1	1	1	2	2		2	5.2	0	3	2		124	202000	2	1						13.3	5.39	362	2.2	1.2	40	77	38	36		18	97	102	102	15
	31	1	1	1	1	2		1	0.5	0	1	2		693	691	1	3	2	0	1			14.3	5.25	243	1.7	2.1	54		38	44		16	99	118	100	15
	36	2	1	2	1	2		2	8.5	1	10	2		81	1603549	2	1						10.3	5.51	72	1.1	6.9	67	87	33	245		19	95	102	147	14
	39	1	1	1	1	2		2	12.2	1	9	2		98	851773	2	1						12.6			2	41.6	658					19	92	89	120	15
	43	1	1	2	2	2		2	21	1	8	2		106	141190	2	1						16.8	5.52	174	2.2	5.4	48	28	40	18		19	93	155	86	10
	44	1	1	1	1	2		2	8.9	0	4	2		189	105000	2	1						13.4	4.29	254	1.8	6.2	93	10	28	118		22	95	119	105	15
	30	2	1	1	2	2		2	14.6	0	6	1		43	156105	2	1						13.1	4.5	141	1.6	1.6	45	36	34	27		18	95	111	120	14
	51	1	1	1	1	2		3	1.9	0	7	2		14	4050000	2	1						8.6	5.67	79				150	21	38		14	92	102	120	15
	33	1	1	1	1	2		2	9	0	6	2		161	269000	2	2						11.9	4.14	372	1.8	2.8	78	87	34	96		18	91	127	106	15
	29	1	1	1	2	2		1	5.5	1	1	2		150	47705	2	1						15.9	3.5	184	1.5	3.6	76	10	45	23		16	100	120	100	14
	26	2	1	1	1	2		2	6	2	9	2		3	1890000	2	1									1	2.9	46	203	29	18		60	92	94	138	15
	41	1	1	2	2	2		1	0.2	2	8	2		71	1990000	2	2						7	10.6	168	2.2	6.7	99	142	25	76		25	100	78	123	15
	23	1	1	1	1	2		3	1.4	2	13	2		43	8816930	2	1						11	6.3	113	1.4	7.6	70	162	27	571		32	90	96	130	15
	36	2	1	1	1	2		3	3.3	2	14	2		112	188600	2	1						8.6	19.37	258	2.1	3	47	265	29	50		34	93	100	150	15
	23	2	1	1	1	2		2	8.1	0	4	2		10	2480000	2	2						10.8	1.44	337	3	6.3	92	76	31	26		15	96	104	155	15
	29	2	1	1	1	2		3	1.3	0	5	2		49	1433505	2	2						7.8	5.6	132	1.8	3.5	54	142				16	95	105	153	15
	42	2	1	2	1	2		2	12.5	1	3	1		17	1047775	2	1						9.5	6.7	189	1.4	6.7	80	148	22	80		24	98	120	104	15
	56	1	1	1	1	2		3	0.3	0	7	2		143	3980	2	1						10.9	12.15	273	2.5	6.5	86	246	27	121		20	89	110	110	15
	25	2	1	1	1	2		2	4.8	0	8	2		134	1230000	2	2						6.5	7.2	244	2.7	3.5	58	27	24	24		20	68	160	113	15
	26	1	1	1	1	2		2	0.4	1	9	1		6	3900000	2	1						5.3	8.03	269	2.8	40.3	878	149	20	126		34	92	146	120	15
	32	2	1	1	2	2		3	4.2			2		64	278000	2	2						9.5	4.53	245	1.3	3.8	71	99	39	29						15
	37	2	1	1	1	2		2	5	2	12	2		64	892000	2	1						8	24.5	266	2.1	8.2	81	281	26	165		22	86	70	127	15
	59	1	1	1	1	2		2	2.1	1	10	1		29	387000	2	1						13	16	368	1.8	8.6	126	252	28	42		24	59	101	112	15
	39	1	4	1	1	2		2	6	0	4	2		223	242000	2	1						13.1	5.66	327				27	32	28		20	92	146	90	15
	26	2	1	1	1	2		3	8.3	0	2	2		43	504000	2	2						5.9	6.4	420	2.5	1	23	95	30	55		20	96	137	128	15
	36	2	1	1	1	2		3	2.3	2	13	2		14	125	1	3	2	0	1			7.1	1.26	55	8.9	8	109	136	10	33		70	81	51	97	15
	30	2	1	1	2	2		2	13.6	0	3	2		83	184000	2	1						8.6	8.36	276				101	29	119		15	98	106	108	15
	29	2	1	1	1	2		2	11.8			2				2	1																				15
	27	2	1	2	1	2		1	0.4	0	0	2		243	135	1	3	2	0	1			14.2	11.52	210	3.4				48	23		13	97	113	89	15
	29	2	1	1	1	2		2	12	2	14	2		95	290000	2	1						7.8	4.79	235	3	15.1	201	312	26	141		60	80	121	120	13
	37	2	1	1	2	2		3	3.7	0	8	2		10	181000	2	1						13	8.36	426	1.7	2.3	58	288	31	44		19	84	111	148	15
	26	1	1	1	1	2		2	7.8	1	2	2		234	56000	2	3						4.9	4.59	164	2.6	2.9	78	10	33	25		18	96	94	79	15
	33	1	1	2	2	2		2	2.3	1	5	2		46	287	1	3	2	0	1			2.3	5.67	427	2.9	4.9	89	10				24	100	106	128	15
	31	2	1	1	1	2		2	21.8	1	7	2		37	420000	2	1						9.4	3.29	155				12	26	31		14	94	89	86	15
	35	1	1	2	2	2		2	3.7	0	5	2		223	1030000	2	1						14.9	4.4	301	1.6	3.2	92	12	43	39		21	95	104	108	15
	25	1	1	1	1	2		2	4.1	0	8	1		154	39900	2	1						9.9	8.6	16	2.8	40	500	96	22	116		20	90	114	146	15
	42	1	1	2	1	2		4	6.1	1	2	1		178	405000	2	1						14.2	7.01	129	4.7			32	31	3843		18	95	140	98	14
	22	1	1	1	2	2		3	3.9	1	10	2		11	453000	2	1						14.6	3.12	352	0.7	3.2	60	98	35	57		38	89	133	103	15
	31	2	1	1	2	2		3	3.3	1	12	2		98	84500	2	2						8.8	7.67	257	1.1	4.1	70	52	27	74		26	92	106	148	15
	47	1	1	2	1	2		3	3.6	1	10	2		46	1794843	2	2						13.4	2.08	62	4.1	40	549	350	28	138		20	93	81	142	15
	58	2	4	2	1	2		3	4.3	0	2	2		976	0	1	3	2	0	1			12.3	6.69	399	1.4	1.5	71	21	23	32		16	99	114	102	15
	44	2	1	1	1	2		1	0.1	0	2	2		294	118000	2	3						13.4	4	239				11	37	83		14	95	152	85	15
	36	2	1	1	1	2		3	3.8	0	2	2		83	171	1	3	2	0	1			8.6	6.7	359	1.7	2.2	51	104	27	12		19	96	125	120	15
	36	2	1	1	1	2		3	3.8	0	0	2		722	0	1	3	2	1	1			13.3	5.86	256	0.7	2.4	56	12	40	18		18	98	131	61	15
	34	2	1	1	1	2		3	3.9	1	10	2		3	10000000	1	3	2	0	2			9	5.29		2.2	12.7	212	251	29	32		14	93	91	147	15
	52	1	1	1	1	2		3	5.4	0	9	2		6	200000	2	1						9.9	6.12	419	1.1	4.6	81	54	30	40		20	92	122	152	15
	29	2	1	1	1	2		3	3.7	2	13	2		14	2900000	2	1						11.7	6.14	49	2.2	8.1	73	320	25	202		24	87	92	144	15
	44	2	1	1	2	2		3	3.2	0	1	2		216	0	1	3	2	1	1			14.8	14.9	203	1.6	4	81	109	46	17		19	97	108	87	15
	31	1	1	1	2	2		3	2.8	1	9	2		378	0	2	1						10.1	5.2	347	2.2	6.5	78	174		15		20	73	84	102	15
	38	2	1	1	1	2		3	2.7	2	11	2		33	10000000	2	1						7.2	5.46	79	3.7	9	119	183	25	126		26	95	68	160	15
	31	1	1	1	1	2		2	7.3	0	1	2		42		2	3						12.7	4.36	297	1.6	4.4	72	10	39	28		18	96	104	70	15
	37	2	1	1	1	2		4	17.6	0	6	2		84	1030	1	3	2	0	1			13.6	15.11	347	1.6	18.6	389	350				20	94	104	100	15
	68	1	1	1	2	2		2	10.7	1	11	2		80	94420	2	3						15.3	10.64	151	0.8	11.9	137	350	32	305		24	84	121	122	15
	36	1	1	2	2	2		1	0.4	0	8	2		531	200	1	3	2	0	1			13.9	17.62	255	1.9	3.9	124	350	38	24		20	90	123	111	15
	35	1	1	1	2	2		1	0.2	0	3	2		3479	0	1	3	2		1			11.7	25.6	275	4.7	9.5	155	112	28	432		20	96	140	135	15
	42	2	1	1	1	2		3	3.4	1	11	2		34	0	1	3	2	0	1			8.6	5.52	418	4.4	5.5	80	187	25	61		18	87	75	147	15
	31	2	1	1	2	2		2	2.1	1	6	2		53	840000	1	3	2	0	2			10.5	6.68	290	2.1	3.9	76	112	45	36		21	98	89	91	15
	35	2	1	1	1	2		1	2.3	0	1	2		679	0	1	3	2	0	1			13.9	6.38	301	0.9	2.8	90	25	45	24		18	95	125	85	15
	30	2	1	1	1	2		2	3.5	2	14	2		20	555000	1	3	2	0	2			4.6	5.67	604				68	33	32		26	84	94	133	15
	27	2	1	1	1	2		2	1.2	0	2	2		426	0	1	3	2	0	1			10.2	6.52	317	2.7			10	40	25		14	98	126	95	15
	46	2	4	1	1	2		3	1.8	1	10	2		70	69600	2	1						7.9	8.16	173	2.2	8.7	84	87	35	32		24	92	112	146	15
	44	2	2	1	1	2		1	1.7	0	7	2		261	50	1	3	2	0	1			10.1	8.65	244	1.6	1.1	40	295	35	69		20	93	114	114	15
	38	2	1	1	2	2		2	11.1	0	3	2		75	16400	2	1						9.1	3.75	77	1.9	3.3	56	218	32	65		14	96	105	84	15
	43	1	1	1	2	2		3	3.6	0	7	2		132	657000	1	3	2		2			9.2	5.8	121	2.4	12.3	88	10	36	45		18	90	168	95	15
	20	2	1	1	2	2		1	0.9	2	4	2		52	463700	1	3	2	0	2			8	6.23	342	1	4.4	68	10	31	55		18	96	97	111	14
	35	2	1	1	1	2		2	5.2	1	11	2		97	13800	2	3						12.2	5.6	358	1.1	3.4	47	73	35	34		22	86	114	133	15
	29	2	1	1	2	2		3	2.8	1	14	2		23		1	3	2	0	1			11.2	13.6	202	1.1	2	60	326	33	22		28	84	101	144	15
	34	2	1	1	1	2		2	3.7	0	5	2		55	1530	1	3	2	0	1			9.8	8.05	422	2.5	5.3	45	34	28	78		20	98	97	132	15
	43	2	1	1	1	2		2	3.8	2	15	1		17	1590	1	3	2	0	1			7.8	0.72	26	5.2	19.7	503	244	22	155		26	86	88	142	15
	41	2	1	1	2	2		3	3.5	0	3	2		252	39500	1	3	2	0	2			8.1	3.79	190	1.7	1.2	40	194	23	34		13	95	119	114	15
	34	2	1	1	1	2		2	8.9	1	5	2		22	289380	1	3	2	0	2			4.3	14.8	470	4.4	12.2	103		28	78		24	99	140	141	15
	51	2	1	1	1	2		3	2.8	1	12	2		33	234705	2	3						9.8	4.46	213	1.8	8	177	135	33	49		26	89	116	120	15
	28	2	1	1	2	2		2	5.2	1	6	2		7	918000	1	3	2	0	2			11.1	2.07	148	0.8	4.8	52	15	39	53		18	90	119	83	14
	32	1	1	2	2	2		2	14.9	0	0	2		10	294000	2	1						11.8	3.44	209	1.9	3.1	74	10	35	44		18	98	117	63	15
	36	1	2	1	2	2		2	7.4	1	10	2		607	275000	2	1						4.9	6.99	299	2.4	9.3	109	56	21	71		18	90	89	100	15
	52	1	1	2	1	2		2	9	1	1	2		227	193	1	3	11	0	1			11	15.9	321	4.2	47.6	1768	306	42	27		16	98	148	99	14
	47	2	1	1	1	2		2	4.3	1	12	1		22	916000	2	3						10.7	7.62	517	3	4	42	155	31	70		28	62	103	132	15
	39	2	1	1	1	2		2	7			2		72	0	1	3	2	0	1			11.2	13.69	554	3.3	17.7	250	106	25	84						15
	44	1	1	1	2	2		2	4.9	2	14	2		45	20475	2	1						10.2	6.19	222	2.6	9.7	76	107	24	174		24	68	109	134	13
	36	1	1	2	1	2		2	15.9	0	4	2		639	0	1	3	5	1	1			13.7	4.89	244	1.8	8.2	167		30	156		18	98	103	111	15
	23	2	1	1	1	2		2	2.5	1	11	2		19	1220000	2	1						10.9	5.65	174	1.4	5.3	70	91	25	41		30	88	108	111	15
	35	2	1	1	1	2		2	13.4	1	3	2		74	1480	1	3	9	0	1			7.3	3.55	464	3.4	6.8	159	92	16	44		19	100	97	108	15
	33	2	1	1	1	2		2	18.2	1	9	2		270	0	1	3	9	1	1			11.7	12.3	458	1.7	5.8	35	97	29	64		24	93	134	177	15
	28	2	1	1	1	2		1	0.7	1	3	2		895	689	1	3	2	0	2			12.9	6.51	270	1.9	3.1	54	10	42	22		14	99	93	64	15
	41	2	1	2	1	2		3	3.6	1	9	2		51	511880	1	3	2	0	2			10.9	9.02	319	1.5	2.6	37	350	25	466		28	92	124	121	15
	36	2	1	1	1	2		3	4.2	1	11	2		10	1690000	1	3	2	0	2			10.4	9.07	236	0.5	5.5	80	85	31	41		18	91	69	124	15
	42	2	1	1	1	2		1	2.3	0	1	2		708	0	1	3	2		1			13.9	5.4	404	0.9	5.6	82	10	46	27		18	98	108	61	15
	35	2	1	1	1	2		3	3	0	3	2		177		1	3	7	0	1			13.4	4.07	376	2	25	220	13	31	186		18	95	121	121	15
	43	1	1	1	1	2		3	4.7	1	3	2		215	0	1	3	2	0	1			12.5	5.25	326	1.5	7.7	143	15	28	62		18	96	96	74	15
	38	2	1	1	1	2		3	1.7	0	6	2		2	227000	1	3	2	1	2			12.3	9.7	281	3.2	6.1	99	119	36	33		21	98	103	126	15
	32	1	1	1	1	2		3	3.4	0	9	2		24	1060000	2	2						8.1	13.19	409	1.1	10.8	123	138	22	233		20	85	104	120	15
	49	1	1	2	1	2		1	0.1	0	3	2		860	402	1	3	2	0	1			15.1	5.27	353	1.2	3.9	114		46			18	97	144	111	15
	43	2	1	1	1	2		3	3.8	1	4	2		13	0	1	3	2	0	1			8.9	3.35	329	1.4	1.4	50	226	24	25		16	95	90	89	15
	30	2	1	1	2	2		3	1.4	1	6	2		88	902	1	3	2	0	1			7.6	3.42	69	1	4.2	55	112	30	109		20	90	93	100	15
	56	2	2	1	1	2		1	0.4	0	0	2		563	8100	1	3	10	0	1			11.7	7.34	279	2	4.9	46	10	43	23		18	96	115	84	15
	58	1	1	2	1	2		2	8.2	1	10	1		119	0	1	3	2	0	1			6.7	30.42	526	0.9	3.5	47	263	21	39		14	87	85	117	15
	34	2	1	1	1	2		3	3.6	1	4	2		236	34500	2	3						12.1	6.59	242	0.7	3.3	44	10	23	24		38	96	120	103	15
	35	1	1	1	1	2		3	3.7	1	4	2		236	2470000	2	3						15.2	16.4	234	1.6	6.4	63	64	27	51		22	96	101	97	15
	48	2	1	1	1	2		1	4.8	0	2	2		866	0	1	3	2	0	1			10.3	5.09	280	1.5	1.7	45		38	41		14	98	105	63	15
	23	1	4	1	1	2		2	0.8	0	2	2		507	81700	2	2						15	7.3	290	1.5	4.6	75	10	46	22		16	95	105	76	15
	46	2	1	2	1	2		2	3.5	1	4	1		825	0	1	3	2	0	1			10.1	11.9	292	1.4	50	1660	77	36	14		20	98	159	107	11
	36	1	1	1	2	2		2	4	1	11	2		32	213340	2	2						12.9	12.04	513	2.3	4.8	83	119	32	161		18	55	92	144	15
	38	2	1	1	1	2		2	3.4	0	1	2		419	0	1	3	9	0	1			12.7	6.38	503				28	21	58		16	96	143	102	15
	45	1	1	1	1	2		1	2.3	1	9	2		24	205000	2	1						10.4	3.07	153	1.2	5.5	75	165	32	36		22	75	122	95	15
	42	2	1	1	1	2		2	8	1	10	2		15	17052	1	3	2	1	2			10	7.42	604	0.9	2.8	67	239	33	89		24	93	101	120	15
	47	2	1	1	1	2		3	3.7			2		486	25	1	3	9	1	1			13.4	10.29	337	3	10.3	104	30	42	21						15
	23	2	1	1	2	2		2	2.3	0	2	1		185	302000	2	3						8.3	17.1	561	2.1	3.5	58	305		112		20	99	111	89	15
	44	2	1	2	1	2		2	41.9	3	13	2		57	1540000	2	3						9.9	10	169	6.5	18	522	155	32	469		22	94	59	110	14
	25	2	1	1	1	2		1	1.6	0	7	2		402	392	1	3	2	0	1			7.7	14.31	214	2.4	2.5	39	30	36	36		20	93	121	149	15
	62	1	1	2	2	2		2	15.4	2	3	2		47	218	1	3	2		1			13.2	6.23	241	2.3	4.8	86	16	40	24		22	95	131	74	14
	41	1	1	1	1	2		4	19.8	1	4	1		5	185000	2	2						8.1	3.02	108	2.8	5.5	169	35	31	64		15	95	90	73	15
	59	1	1	2	2	2		2	16.5	1	3	2		45	64	1	3	9	1	1			8.3	9.44	285	1	14.6	204	185	32	37		18	98	87	88	15
	34	2	1	1	1	2		2	6.4	0	1	2		467	109	1	3	2	0	1			9.3	4.55	441	1.9	2.7	69	171	31	20		16	100	112	103	15
	23	1	1	1	1	2		1	0.5	1	4	2		54	7470000	2	1						6.8	2.67	294	1.9	4.1	63	42	16	42		18	95	95	88	15
	43	1	1	2	1	2		3	4.2	0	9	2		417	20	1	3	2	0	1			12.8	17.97	437	0.9	4	93	350	28	17		18	80	125	131	15
	45	1	1	1	1	2		3	2.9	0	0	2		75	5578	1	3	2	0	1			12.4	11.68	396	2.5	8.3	127	305	28	70		20	96	126	72	15
	28	1	1	1	1	2		3	3.4	0	5	2		312	0	2	3						15.1	16.8	232	2.8			44	48	25		18	97	107	112	15
	28	1	1	1	2	2		2	5.3	1	6	2		81	567000	2	1						13.7	10.67	39	2.6	9.4	79	187	26	273		20	94	157	67	11
	26	2	1	2	2	2		1	0.6	0	5	2		46	116000	2	1						10.7	5.72	217				10	33	22		16	95	124	95	15
	44	1	1	2	1	2		3	3.6	2	11	2		80	1290000	2	1						7.2	7.45	358	4.1	16.8	158	158	26	80		21	88	70	88	15
	46	1	2	1	1	2		2	5.3	2	16	2		5	1470000	2	2						12.4	14.73	175	18.3	13.9	353	123	36	662		40	78	65	119	15
	52	2	1	2	2	2		2	1.6	1	8	2		217	15633	2	1						12.9	7.53	129	2.5	5.3	57		39	34		40	90	122	68	15
	43	1	1	1	1	2		3	2.6	1	8	2		177	49600	2	1						12.4	28.43	354	2.7	16.9	172	545	33	366		28	90	139	144	15
	41	1	1	2	2	2		2	4.6	1	8	2		92	73300	2	2						9.8	3.35	104	3.9	4.7	68	45				20	92	93	111	15
	35	2	1	2	1	2		2	2.6	0	2	1		67	1850	2	1						10.8	19.08	268	6.3	7.6	83	238	24	97		15	94	102	71	15
	55	1	1	2	1	2		3	5.3			2		389	52300	2	1						12	5.5	255	1.3	2.3	83	19	37	20						15
	28	1	1	1	1	2		2	2.3	1	3	2		106	3420000	2	1						11.6	7.45	328	2.7	3.8	88		41	35		16	98	148	101	15
	31	1	1	1	2	2		3	1.7	1	10	2		42	988000	2	1						8.1	10.37	237	1.2	8.9	86	278	30	193		25	91	121	119	15
	21	1	1	1	1	2		1	0.7	0	1	2		627	0	1	3	2	0	1			14.8	7.4	165	4.2	1.8	51	10	41	991		15	98	120	106	15
	33	2	1	1	1	2		2	4.3	1	3	2		61	28	1	3	2	0	1						2.1	2	58	10				22	100	126	97	15
	37	1	1	2	1	2		2	4.8	1	4	1		14	1040000	2	1						13.2	4.23	391	5.1	1.1	44	20	38	35		16	99	102	74	14
	29	1	1	1	1	2		3	2.1	2	13	2		112	281000	2	2						13	15.47	248	1.6			264	34	65		21	91	56	118	15
	47	1	1	2	2	2		2	15.1	1	6	2		220	11275	1	3	5	0	1			15.9	4.25	149	1.7	9.7	112	40	28	43		22	94	124	99	15
	41	1	1	2	2	2		2	17.2	1	12	2		8		2	2						13.4	5.38	236	3.7	27.5	223	54	44	152		20	93	111	128	10
	31	2	1	1	2	2		1	5.7	1	2	2		20	276	1	3	2	0	1			12.3	3.41	513	1.6	4.6	119	48	40	59		16	96	131	102	15
	29	2	1	1	2	2		1	2.7	0	1	2				1	3	2	1	1			13.2	5.52	293	1.9	3	56	38	42	20		16	97	163	72	15
	40	1	1	1	2	2		3	3.7	1	11	2		359	20	1	3	2	0	1			12.9	9.7	415	0.8	7.2	44	96	33	21		28	88	104	95	15
	45	1	1	1	1	2		2	4.3	1	5	2		476	0	1	3	2	0	1			12.1	11.95	295	1.9	10.1	82	124	34	131		26	97	144	86	15
	38	2	1	2	2	2		2	2.7	1	10	1		28	544	1	3	2	0	1			5.1	2.21	59	3.1	9.6	85	235	28	396		34	88	107	105	15
	30	2	1	1	1	2		2	17.3	0	5	1		85	0	1	3	2	0	1			12.6	5.74	328	1.1	6.1	64	49	48	38		19	99	109	76	14
	39	2	1	1	1	2		2	16.7	2	12	1		234	241	1	3	2	0	1			10.6	2.4	176	1.3	5.1	72	42	29	102		22	88	98	115	15
	50	1	1	2	2	2		1	5.3	0	1	2		25	348	1	3	2	0	2			11	9.9	408	1.4	40.9	925	245	29	235		16	97	103	90	15
	55	1	1	1	1	2		2	8.7	2	3	1		24	361172	2	3						7.4	3.45	52	2.5	14.1	190	241	16	26		16	96	89	90	14
	22	2	1	1	1	2		2	7.8	2	11	2		93	20	1	3	2	0	2			7.9	11.67	334				84	19	195		28	98	70	131	15
	45	2	1	1	1	2		2	12.7	2	8	2		115	0	1	3	2	0	1			10.3	4.84	164	4.2	18	216	10	46	197		22	98	86	127	15
	39	1	1	2	2	2		4	3.6	2	14	1		96	13800	2	1						8.2	23.49	533	4.2			314	23	109		30	50	112	154	9
	20	2	1	1	1	2		2	0.2	2	7	2		263	0	1	3	2	0	1			7.9	6.7	611	2.4	2.9	41	89	30	36		28	99	92	126	15
	37	1	1	1	2	2		2	10.6	0	3	1		41	1750000	2	3						3.9	10.14	274	3.2	9.3	96	188	28	74		16	97	110	126	15
	48	2	1	1	1	2		2	2.1	1	3	2		613	0	1	3	2	0	1			6.9	13.79	812	1.9	4.9	154	81	23	20		17	100	91	87	15
	26	1	1	1	1	2		3	2.8	2	11	2		89	1280	2	2						9.1	7.12	357	3.8	12.1	148	197	30	225		24	93	92	138	15
	47	1	1	1	1	2		2	5.7	2	10	2		32	2270000	2	1						10	4.45	497	2.2	8.8	125	111	32	54		25	95	74	138	15
	49	1	1	2	1	2		2	14.3	1	10	2		15	291000	1	3	6	0	2			11.6	8.33	437	1.2	6.9	76	177	34	64		26	48	103	110	15
	31	2	1	1	2	2		2	2.3	0	2	2		169	261000	2	1						7.5	10.77	11	5.4	18.3	405	59	32	104		18	96	106	102	15
	30	2	1	1	2	2		2	15.1	2	10	2		62	398515	2	2						5.1	10.6	372	1.5	4.3	109	245	27	39		26	98	85	153	15
	48	1	1	2	1	2		2	13.3	1	9	2		388	0	1	3	7	1	1			8.9	17.1	408	2.9	19.6	252	184	31	46		24	92	139	138	15
	71	2	2	1	1	2		1	4.2	0	3	2		622	0	1	3	10	0	1			4.5	2.88	85	1.5	10.7	80		36	16		17	100	108	94	15
	59	2	1	1	1	2		1	0.2	0	1	2		544	0	1	3	2	0	1			13.4	3	310	1			10	40	28		12	96	146	85	15
	49	1	1	2	1	2		2	4.7	2	6	2		159	0	1	3	2		1			15	15.8	205	2.6	5.3	126		45	54		22	99	155	110	6
	42	1	1	1	1	2		2	10.5	0	1	2		335	50	1	3	2	0	1			15.2	10.2	174	1.3	2.6	57	138	42	30		16	97	119	95	15
	35	2	1	1	2	2		2	1.1	1	6	2		218	0	1	3	2	0	1			15.3	6.27	311	1.9	4.6	62	10	41	46		28	97	108	101	15
	26	1	1	1	1	2		2	8.9	2	11	2		4	100000	2	2						4.9	1.7	65	2.4	6.9	41	141	21	103		14	94	82	139	14
	59	1	1	2	1	2		3	4.6	1	9	2		91	119445	1	3	2	0	2			10.2	7.91	274	4.4	4.6	53	129				20	84	75	86	15
	41	1	1	2	2	2		2	4.2	0	2	1		4	168000	1	3	2	0	2			12.4	1.61	177	2.8			10	44	21		19	95	117	85	15
	29	1	1	1	1	2		2	17.2	1	10	2		33	14700	1	3	2	0	1			14.2	5.31	214	2.5	6.3	48	43	32	52		52	93	116	151	15
	36	1	1	1	1	2		2	2.6	0	4	2		212	71915	2	2						13.3	2.3	232	1.1	2.1	56	85	29	60		16	95	108	106	15
	26	2	1	1	1	2		2	5.4	2	12	2		130	431000	1	3	2	0	2			10	15.7	257	0.6	6.1	71	98	28	22		28	85	91	130	15
	30	2	1	1	2	2		4	0.6	1	6	1		16	336000	2	3						3.81	9.7	530	2.7			10	30	26		18	90	140	80	13
	34	2	1	1	1	2		2	3.7	1	10	2		14	182000	2	3						14	5.47	356	1.1	1.1		56	40	49		32	92	118	128	15
	48	1	1	2	1	2		2	5.1	2	13	2		262	144	1	3	2	0	2			15.2	12.3	169	1.2	4	56	214	24	25		30	81	90	120	15
	48	1	1	2	1	2		2	3.7	0	1	2		149	0	1	3	2	1	1			15.2	4.7	96	1.8	3.1	59	38	44	26		16	96	134	98	15
	41	2	1	1	1	2		1	0.3	1	3	2		397	5590	1	3	2	0	1			12.1	6.61	323	1.9			13	41	37		16	95	100	70	15
	29	2	1	1	2	2		1	3.2	0	2	2		448	0	1	3	2	0	1			7.7	2	38	10.7	13.3	146	10	24			17	97	113	94	15
	30	1	1	1	1	2		2	11.9	0	1	2		67	0	1	3	2	0	1			15	6.73	197	2.1	2.8	83	5	44	29		16	95	132	70	15
	40	2	1	1	1	2		1	0.5	0	6	2		405	0	1	3	2	0	1			14.1	5.5	432	2.3	5	49	10	41	104		18	94	120	132	15
	34	2	1	1	1	2		2	3.3	0	2	2		86	0	1	3	2	0	1			12.8	12.32	230	1	2.2	96		43	45		20	99	120	99	15
	25	2	1	1	1	2		2	16	2	8	2		42	450	1	3	2	0	1			9.3	6.19	202	2.8	27	200	320	30	59		42	97	96	137	15
	43	1	1	1	1	2		1	3.9	0	0	2		424	0	1	3	2	0	1			16.2	3.81	164	1.1	2	56	10	42	37		15	96	140	76	15
	44	1	1	1	2	2		2	28.9	2	9	2		436		1	3	2	0	1			14.6	4.56	388	1.5			30	39	34		23	97	108	72	12
	36	2	1	1	2	2		2	33.1	2	12	2		214	729	1	3	2	0	1			11.7	8.3	156	2.7	15	141	350	39	144		29	93	102	101	14
	33	2	1	1	1	2		2	13.7	2	11	2		52	732290	2	3						7.9	3.74	128	5.6	1.4	50	108				36	96	73	128	15
	37	1	1	2	2	2		2	4.7	2	13	1		72	1955	1	3	2	0	1			11.6	3.22	118	4.2	5.4	115	309	33	163		35	93	74	146	15
	51	2	1	1	1	2		4	21.2	1	11	1		203	0	1	3	2		1			13	6.7	426	3.9			127	33	31		20	90	149	137	10
	40	1	2	1	1	2		2	1.8			1			0	1	3	2		1			10.2	6.38	137	4.4	8.7	84	318	15	258						15
	36	2	1	1	1	2		2	5.2	1	5	2		215	0	1	3	2	0	1			11.8	16.43	259	1.6	4.7	119	234	40	23		24	98	119	112	15
	43	2	1	1	1	2		1	0.3	0	0	2		576	0	2	3						7	11.6	359	1.2	3.1	51	102	39	37		18	100	121	88	15
	46	1	1	1	1	2		2	23	0	1	2		545	0	1	3	2	0	1			10.9	5	210				10	46	32		15	100	138	71	15
	77	2	1	1	1	2		1	0.8	0	8	2		62	49993	2	1						7.7	2.3	286	1.2	3.8	59	34	26	18		21	85	106	55	15
	22	1	1	1	2	2		1	0.1	0	2	2		306	100	1	3	2	0	1			14.4	5.05	263	1.2	2.9	88	10	39	23		18	95	138	91	15
	39	1	4	1	1	2		1	0.3	0	2	2		904	0	1	3	2	0	2			13.7	4.35	252	0.9	3	66	23	40	32		18	95	139	107	15
	38	1	1	1	2	2		1	3.6	0	1	2		400	6530	1	3	9	0	1			8.7	17.16	426				172	28	94		16	96	191	104	15
	23	2	1	1	1	2		3	3.6	0	6	2		30	358000	1	3	2		2			9.5	4.86	173	1.1	4.7	81		34	75		18	94	116	134	15
	35	2	1	1	1	2		2	2.4	1	4	2		452	0	1	3	2	1	1			10.7	9.97	276	1	4.9	64	10	34	33		20	100	99	121	15
	36	2	1	1	1	2		2	3.2	2	9	1		5	645	1	3	2	0	1			6.1	2.3	236	4.7	34.1	761		31	273		22	95	91	144	15
	34	1	1	2	2	2		3	3.4	1	5	2		40	847715	1	3	2	0	2			11.1	6.37	219	1.3			140	37	52		24	96	140	126	15
	43	1	1	1	1	2		2	4.4	0	7	2		222	80400	1	3	2	0	2			15.3	5.26	234	0.7	3.1	61	37	28	36		20	66	182	119	15
	46	1	1	2	1	2		2	2.3	1	9	2		106	0	1	3	2	0	2			12.6	14.72	210	0.8	4.7	54	41	37	32		30	94	107	112	15
	32	2	1	2	2	2		2	9.7			2		36	294000	2	1						11.9	3.96	195	3	3.7	74	26	33							15
	34	2	1	1	1	2		3	3.8	2	6	2		25	348000	2	2						9	4.1	154	3.6	3.3	40		33	39		22	98	91	103	15
	22	2	1	1	1	2		1	2.4	1	4	2		7	23000	1	3	2	0	1			11	2.36	369	1	3.8	42	144	38	21		18	96	99	115	15
	39	1	1	2	1	2		2	0.9	2	11	2		10	875000	1	3	2	0	2			10.3	5.21	115	1.5	9.2	100	192				38	94	131	138	14
	52	1	1	2	1	2		1	0.2	0	3	2		646	2280	2	3						15.2	7.95	305	1.6	3.5	74	10	42	39		14	96	135	86	15
	43	1	1	2	1	2		3	3.8	0	8	2		6	71900	1	3	2	0	2			8.7	7.61	310	1.8	9.2	164	272	34	143		20	85	131	149	15
	26	2	1	1	1	2		2	11.5	0	3	2		301	1197	2	3						11.1	8.8	553	1.5	2.3	55	130	38			17	100	130	115	15
	35	1	1	1	1	2		4	15.2	1	5	2		99	0	1	3	2	0	1			10.1	31.81	329	2.2	50	1138	276	41	43		20	100	159	94	11
	36	2	1	1	1	2		2	16.6	0	3	2		894	0	1	3	2	0	1			10.2	9.96	160	0.9	2	57	25	25	142		19	98	152	138	15
	31	2	1	1	1	2		1	3.2	1	8	2		401		1	3	2	0	1			7.8	1.94	447	1.2	3.1	59	106	41	24		40	99	110	116	15
	31	2	1	1	1	2		2	10.1	0	4	2		5	400000	1	3	2	1	2			6.7	1.9	357	1.8	12.7	208		33	32		18	100	108	143	15
	27	2	1	1	2	2		2	3.8	0	2	2		226	0	1	3	2	0	1			13.8	11.81	191	0.6	3.5	60	86	46	48		16	96	130	114	15
	62	2	1	2	1	2		2	7.1	1	10	1		121	0	2	1						9.9	15.15	346	3.5	21.5	838	37	37	37		25	86	130	115	15
	57	1	1	1	1	2		1	2.3	0	3	2		18	1560000	1	3	2	0	2			7.8	1.29	158	1.7	10.7	88	10	29	61		18	98	117	117	15
	44	1	1	1	1	2		2	12.4	0	4	2		10	22380	2	3						11.2	8.06	255	4	6.7	104	153	36	97		18	95	120	128	15
	25	2	1	1	1	2		3	6.1	1	14	2		9	3150000	2	3						11.3	6.59	220	1.9	4.5	66	144	35	54		30	82	101	155	15
	52	2	1	1	1	2		2	1.9			2		1784	0	1	3	2	0	1			7.6	11.61	191	0.8	8.6	75	14								15
	33	1	1	1	1	2		2	0.8	2	11	1		3	100	1	3	10	1	1			10.6	0.8	99	9.7	22.6	193	271	21	41		22	67	82	56	15
	45	2	1	2	1	2		2	11.1	1	14	2		4		1	3	2	0	1			13.6	6.79	230	1.7	3	44		34	59		25	83	101	116	15
	28	2	1	1	1	2		1	0.4	0	13	2		614	9725	2	3						13.6	11.92	255	0.4	4.8	53	72	34	126		8	93	102	103	15
	23	2	1	1	1	2		3	2.1	1	10	2		711	0	1	3	10	1	1			16	15.7	276	1.1	4.4	66	13	44	40		28	50	134	111	15
	53	2	2	1	1	2		1	0.5	0	5	2		95	227000	1	3	2	0	2			11.5	2.96	243	2.7	3.4	136		34	88		20	92	137	110	15
	21	2	1	1	1	2		2	11.8	2	6	1		134	100	1	3	2		1			12.6	14.45	438	2.9	1.8	37	313	37			16	99	100	110	11
	40	2	1	1	2	2		2	1.9	0	2	2		266		1	3	2	0	1			6.5	4.98	219	1.7	2	64					17	100	107	80	15
	42	1	1	1	1	2		3	4.1	0	6	2		406	1291	2	2						3	7	92	1.7	11	135	146				20	20	140	125	15
	42	1	1	1	1	2		3	4	2	7	2			1291	2	2						3	7	92	1.7	11	133	146	62			24	96	95	110	15
	31	2	1	1	1	2		3	3	1	8	2		12	1400000	2	3						8	6.8	278	2.7	3.4	57	187	28			24	94	106	150	15
	50	1	1	2	2	2		1	0.1	0	1	2		613	0	1	3	5	1	1			11.3	6.2	259	1.6	13	253		40	16		16	99	129	78	15
	37	1	1	2	1	2		1	0.1	0	3	2			5290000	2	3						8.9	6.09	185	4.8				26	239		18	97	119	134	15
	37	1	4	1	1	2		3	1.7	0	3	2		17	189970	1	3	2	0	2			9.5	7.56	114	1.8	8.6	108	51	30			15	95	139	121	15
	39	1	1	2	1	2		1	0.1	0	1	2		233	0	1	3	11	1	1			15.2	3.32	182	1.1	4.3	97	30	40			16	96	116	74	15
	22	2	1	1	1	2		3	2.8	0	7	2				1	3	2	0	1			14.1	14.55	171	1.2	2.7	52	284	37			20	87	139	130	15
	20	1	1	1	1	2		3	3.2	1	7	2		18	607100	1	3	2	0	2			11	19.59	187	1.6	8.3	198	128	30	113		22	92	106	126	15
	27	2	1	1	1	2		1	0.2	1	5	2		64		1	3	2	0	1			10	6.03	391	3.2	3.4	79	37	29	32		24	97	102	127	15
	42	2	1	1	1	2		1	0.3	1	4	2		10	103000	2	3						11.2	7.16	349	1.9	24.2	318	349	40	39		18	95	96	107	15
	39	2	1	2	1	2		1	0.3	0	10	2		10	44018	1	3	2	0	2			10.5	3.27	298	1.1	1	54	10	30	36		18	84	137	120	15
	42	1	1	1	1	2		2	0.8	1	6	1		25	0	1	3	2	0	1			13.2	20.2	499	8.7	19.3	259	290	31	47		20	98	74	112	15
	29	1	1	2	1	2		2	6.6	1	11	2		8		2	1						15	6.63	447	1.8	5.5	70	13	40	48		60	70	122	114	15
	65	2	1	1	1	2		2	6.8	1	3	1		284	0	1	3	9	0	1			9.4	9.39	229	2.8	19.5	195	25	42	251		18	99	98	77	15
	33	2	1	2	1	2		2	9.9	0	4	2		206	0	1	3	2	1	1			11.3	17.9	547	0.9	2.5	38	255	36	54		16	98	112	119	15
	43	1	1	1	1	2		3	2.8	1	7	2		59	1710000	1	3	2	0	2			13.1	9.74	193	1.8	5.1	111	69	42	36		22	95	104	102	15
	39	2	1	1	1	2		1	0.7	0	3	2		381	0	1	3	2	0	1			13.9	4.73	229	1.7	2.2	44	10	48	51		18	95	147	112	15
	26	2	1	1	1	2		1	0.5	0	4	2		27	289000	1	3	2	0	2			6.5	20.47	683	2.1	3.1	54	200	23	19		18	100	113	149	15
	57	1	1	2	1	2		3	2.9	1		2		11	461000	2	3							10.03		1.9	9.7	85	338	32	33		46				15
	33	2	1	1	2	2		2	8.9	0	2	2		534	64	1	3	10	1	1			5.4	29.69	635	2	3.6	56	29	36	55		16	98	138	107	15
	40	1	1	2	1	2		3	3.5	0	8	2		116	8900	1	3	11	1	1			12.5	11.28	280	1	1.8	64	190	36	23		18	81	126	120	15
	26	1	1	1	1	2		2	17.8	0	1	2		9	37	1	3	2	0	1			8.8	7.79	162	1.2	39	878	110	33	32		12	99	132	71	15
	60	1	1	2	1	2		2	3.1	1	11	1		78	66	1	3	2	0	1			14.2	10.11	324	3.7	4.4	54	58	41	34		40	80	192	137	15
	61	1	2	1	1	2		2	3.5	1	11	2		275	0	2	1						18.6	18.8	283	1.8	6.6	77	471	41	25		28	87	166	141	15
	53	2	1	1	1	2		2	15	0	3	2		134	5780000	2	1						10.6	4.75	256	0.6	6.5	49	10	32	51		16	96	109	120	15
	36	2	1	1	2	2		2	13.1	0	7	2		15	21100	1	3	2	0	1			7.1	7.47	249	2	43	990	349	32	37		19	90	110	101	15
	36	2	1	1	2	2		2	5.5			2		144	2100000	2	3						11.6	18.05	199	1.9	4.7	67	158	27	34						15
	33	2	1	1	1	2		2	7.5	0	5	2		267	0	1	3	10	0	1			3.7	42	81	6.7	9.6	149	38	26			16	96	79	130	15
	44	1	3	2	1	2		1	1.9	0	0	2		557	0	1	3	6	0	1			16.6	5.41	493	2	3.1	73	55	44	40		14	94	176	87	15
	26	2	1	1	1	2		2	9.7	1	10	2		532	413000	2	1						8.2	17.19	296	1.5	6.8	47	206	22	24		16	86	98	146	15
	46	2	1	1	1	2		2	7.8	0	5	2		42	6260	1	3	2	1	1			11.3	13.84	290	2	5.1	68	110	38	21		18	94	116	117	15
	40	2	1	2	1	2		3	3.1	1	8	2		190	424000	2	3						12	6.99	327	1.4	3.2	99	10	32	32		16	87	93	84	15
	37	1	1	2	1	2		1	0.1	0	0	2		262	34	1	3	2	0	1			16.3	6.17	328	1.3	5.7	77	32	46	46		12	100	118	82	15
	19	1	1	1	1	2		2	3.7	0	8	2		434	4670	1	3	11	1	1			16.3	9.71	269	0.9	4.4	65		42	37		8	52	120	77	15
	86	2	1	2	1	2		1	1.4	0	5	2		284	0	1	3	2		1			12.5	3.27	203	1.8	9.4	104	28	33	54		20	92	108	84	15
	42	1	4	1	1	2		1	0.2	0	2	2		27	2830000	2	1						9	4.09	333	1.4	6.2	75	20	31	36		16	98	106	85	15
	37	1	1	2	1	2		3	5	1	11	2		5	150000	1	3	2	0	2			11.5	3.58	521	1.5	3.2	85	205	35	62		29	83	128	133	15
	31	2	1	1	2	2		1	0.9	0	4	2		264	63890	2	3						9	6.24	150	2	1.9	34	32	25	30		18	96	112	133	15
	43	2	1	1	1	2		3	3.1	0	5	2		160	594	2	3						12.8	5.13	281				18				18	84	142	65	15
	22	2	1	1	1	2		2	3.9	0	5	2		22	3750000	1	3	2	0	2			12.1	9.89	239	1.9	5.9	59	67	35	156		16	94	103	109	15
	42	2	1	1	1	2		3	6.1	0	1	2		272	0	1	3	2	0	1			11.4	6.36	223	1.1	18	73	176	47	24		20	100	170	101	15
	51	2	1	1	1	2		3	2.3	1	7	2		850	0	1	3	2	0	1			13.7	6.11	244	1	3.4	56	40	42	23		34	92	143	80	15
	34	1	1	1	1	2		1	3.3	0	2	2		282	662	2	3						11.8	11.41	490	2.2	4.7	149		28	287		20	97	168	129	15
	52	2	1	2	2	2		1	0.1	0	4	2		4	447000	1	3	2	0	2			10.3	22.37	151	2.5	5.4	70	129	26	78		20	99	102	138	15
	43	1	1	2	1	2		1	0.1	0	2	2		48	299000	1	3	2	0	2			16	4.12	242	1.3	4.4	74	12				16	97	105	63	15
	47	1	1	2	2	2		2	2.9	1	9	2		165	399	1	3	11	1	2			11	4.74	315	1.7	8.3	103	70	33	66		46	75	157	95	15
	52	1	1	1	1	2		2	11	0	6	2		352	0	1	3	2	1	1			17.1	6.87	283	2.3	12.8	141	31	43	37		15	92	138	102	15
	53	1	1	2	1	2		2	5.6	0	0	1		128	26200	2	2						9.5	24.18	689	0.6	50	1768	40	32	55		18	97	169	82	15
	31	1	1	1	1	2		2	2.8	0	3	2		391	4080	2	3						12.9	6.15	321	1.4	2.2	67	15	43	721		16	99	139	123	15
	33	1	1	2	1	2		2	12.5	1	13	2		14	110000	1	3	2	0	2			10.8	4.5	225	1.7	6	84	163	31	105		32	80	104	140	15
	46	2	1	1	1	2		2	4	1	4	2		110	450	1	3	10	0	1			7.6	4.18	439	4.3	6.8	75	98	28	11		20	99	80	110	15
	37	1	1	1	1	2		2	25.2	1	5	2		18	3580000	1	3	11	0	2			9.9	6.88	114	2.2	7	121	55	32	60		20	96	134	153	9
	18	1	1	1	1	2		2	0.4	1	9	1		59	130000	2	3						11.2	8.81	13	13.7	5.5	61	145	11	163		28	88	110	80	15
	41	1	1	1	1	2		2	7.8	0	2	2		135	252000	2	3						13.2	7.03	279	2	31.9	525	97	38	41		12	96	138	94	15
	39	1	1	1	1	2		2	20.6	2	9	2		104	97095	1	3	2		2			9.9	12.4	416	1.9	6.2	114	306	32	45		21	98	98	99	14
	29	2	1	1	1	2		3	3.8	1	6	2		214	308	1	3	7	0	1			8.3	22.07	215	0.6	10.1	149	350	25	20		22	97	110	115	15
	37	2	1	1	1	2		3	2.2	2	10	2		70	607000	2	1						10	7.82	87	2.1	5.7	18	59	32	30		23	73	152	81	7
	22	1	4	1	1	2		2	6.9	1	5	2		91	1240070	1	3	2	0	2			8.7	5.9	370	2.2	6	67	102	21	60		22	95	107	76	15
	30	1	1	1	1	2		1	0.2	1	7	2		2	2460000	2	1						9.4	1.9	117				28	34	434		26	95	142	137	15
	32	2	1	2	2	2		3	4	1	12	2		43	5960	1	3	2	0	1			6.2	8.8	198	3.8	4.1	102	122				32	93	100	118	15
	23	1	1	1	1	2		1	0.6	2	10	2		71	10000000	2	1						9.7	7.64	192	1	6.7	76	101	27	218		16	95	82	127	9
	39	1	1	2	1	2		2	5.8	1	6	1		109	34800	1	3	2	0	2			14.5	5.69	258	5.1			10	39	38		16	95	118	83	14
	37	1	1	1	1	2		3	2.8	1	11	2		20	0	2	1						9.6	5.41	69	1.2	5.2	65	172	26	123		38	90	110	128	15
	35	2	1	1	2	2		2	1.7	1	9	1		8	1740	1	3	2	0	1			11.7	6.22	319	6.3	14.7	137		31			22	87	120	118	15
	26	2	1	1	1	2		1	2	1	3	2		264	300	1	3	2	0	1			13.5	5.58	130	1.1	3.9	68		36	29		16	95	132	126	14
	30	1	1	1	1	2		2	1.8	1	10	1		6	0	1	3	2	0	1			11.5	1.58	180	7.3	6	67	206	22	244		18	84	91	150	15
	41	2	1	2	1	2		2	0.1	1	9	1		204	242864	1	3	2	0	2			12.1	13.22	108	4.6	2	57	197	24	88		24	97	133	158	13
	29	1	1	1	1	2		3	3.9	2	11	2		26	4340000	2	3						7.4	5.05	129	3.5	38	204	113	21	452		24	92	88	121	15
	34	1	1	1	2	2		3	4	1	10	2		404	11400	2	1						15.6	11.28	146	1.8	6.1	120	222	41	60		24	93	103	141	15
	34	1	1	1	1	2		2	4	1	12	2		20	1850000	2	1						9.9	10.81	243	0.4	5.2	91	221	23	156		16	84	84	133	15
	44	1	1	1	1	2		2	1.8	2	9	1		6	389000	1	3	2	0	2			12.4	15.23	234	2.9	40	415	303	33	124		32	93	136	128	14
	49	2	1	1	1	2		1	0.1	0	3	2		65	893000	1	3	2	0	2			15.8	3.55	83	2.4	9	75	19	88			19	95	114	121	15
	25	1	1	1	1	2		1	0.2	0	1	2		107	70	1	3	2	0	1			12.6	5.62	396	1.8	2.7	77	10	39	48		18	96	121	100	15
	32	1	1	1	1	2		1	0.1	0	1	2		911	0	1	3	2	0	1			13.6	8.36	386	1.7	3.7	73	15	46	23		16	98	103	84	15
	46	2	1	1	1	2		2	1.7	2	2	2		479	0	1	3	2	0	1			5.6	6.48	119	0.5	4.4	60	10	41	32		14	98	100	61	15
	44	1	1	1	1	2		1	0.1	1	3	2		1	4069	1	3	2		1			11.1	2.05	173	2.1	3.5	68	350	32	20		16	98	93	92	15
	36	1	1	1	1	2		2	13.7	0	2	2		84	606	1	3	2	0	1			8.9	8.77	508	0.8	45.7	1172	118	34	91		16	98	113	107	15
	28	2	1	1	2	2		2	4.3	0	5	2		28	1440000	2	2						6.7	4.09	361	1.9			175	18	35		18	76	109	132	15
	38	1	1	1	2	2		2	9.8	1	6	2		259	533	1	3	2	0	1			11.4	10.68	333	0.9	4.6	101	18	31	111		26	98	142	110	15
	40	2	1	1	1	2		1	0.3	0	2	2		977	0	1	3	2	0	1			14.3	6.28	382				10	44	23		16	97	100	68	15
	30	2	1	1	2	2		3	3.4	0	7	2		135	200000	2	1						5.2	7.6	282				104	20	31		18	93	109	130	15
	36	1	1	1	1	2		1	0.4	1	10	2		77	10000000	1	3	2		2			11.3	4.08	186	1.6	5.8	78	216	24	112		22	88	102	116	15
	27	2	1	1	1	2		2	0.3	1	10	1		1249	0	1	3	2	0	1			17.3	9.45	290	10.3			60	28	56		20	90	102	139	14
	32	1	1	1	1	2		2	4.7	1	12	2		71	14000	2	1						13.1	27.41	258	1.7	11	109	330	25	54		22	86	130	133	15
	29	1	1	1	2	2		2	5.6	0	9	2		3	463000	2	3						9.3	3.17	228	1.2	5.4	61	130	24	58		15	90	129	121	15
	41	2	1	1	1	2		2	4.5	0	8	1		21	7025	1	3	2	0	2			11	9.64	101	1.8	12.5	252	96	24	74		18	87	127	139	15
	51	2	1	1	1	2		2	5.8	1	3	2		15	234705	2	3						10.4	5.99	74	1.4	15.5	185	88	36	103		16	97	116	120	14
	34	2	4	1	2	2		2	3.3	0	0	2		127	47600	1	3	2	0	2			14.1	9.57	223	2.1	2.2	144	10	46	28		16	96	183	90	15
	39	2	1	1	1	2		3	3.2	0	2	2		252	106031	2	3						9.4	9.79	395	1.6	7.6	47	17	34	78		18	97	110	82	15
	28	2	1	1	2	2		2	9.7	0	8	2		220	465	1	3	2	0	1			7.6	7.42	356	1.2	16.1	122	158	22	75		18	91	103	127	15
	38	1	1	1	1	2		1	0.2	1	2	2		385	0	1	3	2	1	1			10.6	11.9	579	2.2	3.7	71	194	32	13		16	98	91	76	15
	28	2	1	1	1	2		1	0.2	0	3	2		189	9690	1	3	2	0	1			13.2	19.65	214	13.9	4.2	73	350	40	138		17	96	113	123	15
	38	1	1	1	1	2		2	7.2	1	11	2		153	710435	2	2						9.7	13.94	221	1.8	21	590		25	117		25	82	115	130	15
	42	1	1	2	1	2		4	11.6	0	1	1		35	25	2	1						13.6	5.87	487	1.1	4.1	72	258	37	39		16	98	159	99	14
	41	1	1	1	1	2		2	36.9	2	12	2		18	0	1	3	9	0	1			5.8	2.7	367	1.4	26.5	598	250	34	32		22	83	89	126	15
	49	2	1	2	1	2		1	2.6	0	0	2		12	70000	1	3	2	0	2			11.7	1.95	203	0.9	1.2	60	11	36	37		16	96	177	64	15
	44	2	1	1	1	2		1	0.2	0	3	2		400	0	1	3	2	0	1			11.1	4.64	452	2.4	2.8	84	10	44	39		21	96	122	85	15
	34	2	1	2	2	2		2	6.9	0	2	2		397	0	1	3	2	0	1			14.7	7.49	251	1.1	2.6	76	10	45	26		16	99	132	100	15
	37	1	1	1	1	2		1	0.4	1	16	2		133	179000	2	3						13.8	13.99	262	0.8	7.7	152	40	39	35		28	93	107	142	15
	32	2	1	1	1	2		3	4.2	1	10	2		76	75800	2	3						13.1	13.34	264	1.3	2.7	69	158	34	32		31	80	111	120	15
	53	2	1	1	1	2		2	5.6	0	1	2		787	0	1	3	2	0	1			3.2	3.91	272	2.1	4.5	97		42	16		16	100	104	90	15
	32	2	1	1	2	2		3	4	0	5	2		81	97200	2	2						12.7	4.93	179	2.2	3.2	45	43				19	94	111	90	15
	41	2	2	1	1	2		1	0.2	1	5	2		906	0	1	3	2	0	1			14.8	7.43	316				15	43	28		50	100	146	112	15
	21	1	1	1	1	2		2	27.2	1	1	2		206	361	1	3	5	0	1			13.9	2.92	492	1.9	2.2	53	18	34	47		16	97	130	106	14
	52	1	1	2	1	2		2	3.1	1	9	1		5	364	1	3	10	1	1			13.1	1.78	303	2.5	27.7	558	10	44	29		18	64	83	96	15
	32	1	1	1	1	2		2	1.9	0	0	2		85	317000	2	3						13.1	6.41	152				80	37	32		16	97	132	89	15
	47	1	1	1	1	2		1	0.2	0	3	2		231	22	1	3	2	0	1			11.5	6.43	564	0.8	5.6	51	93	36	25		20	95	109	104	15
	46	2	1	2	1	2		4	4.3	3	14	1		10	0	1	3	2		1			4.4	2.44	31	10.2	12.2	183	241	18	32		32	95	86	157	11
	38	2	1	1	1	2		1	0.4	0	3	2		357	34700	2	2						13.5	7.31	221	1.7	5.2	118	129	36	19		16	98	109	115	15
	42	2	1	1	1	2		2	8.8	0	1	2		150	0	1	3	2	0	1			12.8	25.4	519	1.7	37.8	755	262	27	39		20	95	130	76	15
	33	1	3	1	1	2		2	1.6	0	5	2		489	0	1	3	10	1	1			15.6	4.8	499	1.5	3	81	83	46	38		18	92	120	86	15
	34	1	1	1	1	2		2	7	0	3	2		34	3030000	2	3						8.8	2.99	329	3.9	20.4	208	22	26	545		18	97	124	113	15
	38	1	1	1	1	2		2	33.3	0	9	2		634	44200	2	2						13.7	15.32	312	0.9	2.9	61	350	32	156		15	89	131	134	15
	27	1	1	1	1	2		2	0.5	2	8	1		49	120	1	3	2	1	2			8.4	22.7	161	3.5	13.1	112	184	19	66		24	89	98	108	15
	45	2	1	1	1	2		2	2.3	0	2	2		413	0	1	3	2	0	1			7.8	5.73	339	1.2	3	64		36	17		16	99	125	104	15
	22	2	1	1	1	2		3	3.9	2	8	2		148	1470000	2	3						7	4.25	215	1.4			155	24	71		26	96	92	133	15
	26	1	1	1	2	2		2	0.3	0	2	2		306	150	1	3	2	0	2			15.8	6.52	255	2.9	2.8	69	10	46	42		17	95	145	77	15
	25	1	4	1	2	2		2	0.4	1	10	1		31	10000000	2	3						9	4.97	36	4.4	13.3	114	134	18	825		42	71	125	100	15
	32	1	1	1	2	2		2	10.6	0	2	2		192	71900	1	3	2	0	2			11.4	6.29	357	1.7	2.8	73	114	45	14		16	99	143	103	15
	44	2	1	2	1	2		2	22	2	15	2		108	95	2	3						8.2	13.11	176	2.5	16.2	415	269	24	110		26	84	84	147	15
	25	2	2	1	1	2		1	0.3	0	4	2		96	642000	2	3						10.5	6.36	464	2	3.2	92	59	37	39		14	96	102	116	15
	42	1	1	1	1	2		2	8	0	2	2		1035	0	1	3	2	0	1			9.7	12.86	578	3.1	19.6	438	83	39	16		14	99	110	87	15
	38	1	1	2	1	2		3	4.2	0	5	2		8	238000	2	2						11.4	6.88	191	2.7	4.8	120	53	25	49		18	95	106	142	15
	50	2	1	1	1	2		2	10	0	2	1		61	160	1	3	2	1	2			10.8	9.95	92	4.9	32.9	728	190	27	74		18	99	121	114	15
	43	2	1	1	1	2		2	7.9			2		265	195	1	3	2	0	1			11.3	7.72	320	0.8	1.7	59	75	43	26						15
	43	1	1	1	1	2		2	4.2	1	7	2		295	1265105	2	3						13.3	28.07		1.9	12.1	262	200	35	35		19	94	84	101	15
	27	2	1	2	1	2		2	9.1	0	1	2		4	202000	2	2						4.4	7.23	567	0.5	36.9	974	150	20	23		16	97	121	93	15
	40	2	1	1	1	2		2	10.6	0	6	1		11	1400	1	3	2	0	1			10	14.43	177	6.4	81	170	107	22	44		28	99	101	100	15
	47	1	1	1	1	2		2	6.4	1	6	2		6	65200	1	3	2	0	2			8.2	9.2	171	1.2	34.6	808	267	28	35		18	95	91	116	15
	42	1	1	1	1	2		1	5.3	0	1	2		37	0	1	3	2	0	1			11.4	4.14	380	1.7	2.9	50					14	98	139	96	15
	46	2	1	1	1	2		3	4.3	2	10	2		227	0	1	3	2	0	1			11.5	14.49	400	1.1	4.6	63	280	37	28		26	95	89	140	15
	37	2	1	1	2	2		3	4.3	1	9	2		26	473000	2	2						11.2	3.66	321	0.8	2.1	46	54	33			46	88	126	110	15
	40	1	1	1	1	2		2	12.4	0	3	2		281	0	1	3	2	0	1			7.6	10.54	727	1	4	51	137	32	11		20	99	178	131	15
	38	2	1	1	1	2		2	4.4	1	13	2		90	10700	1	3	2	0	1			11.6	9.27	308	2.5	2.8	92	350	39	257		32	91	105	130	15
	20	2	1	1	1	2		3	4.4	1	9	2		370	13700	2	1						13.9	10.2	351	0.5	3.6	57	105	34	22		30	88	104	79	15
	43	2	1	1	1	2		2	7.6	1	5	2		60	889000	1	3	10	0	2			10.2	22.2	418	0.9	50	768	350		37		26	100	109	96	15
	41	2	1	1	1	2		1	0.3	0	2	2		567	21	1	3	2	1	1			11.3	7.29	412	1.6	3.7	67	10	42	28		16	99	144	111	15
	41	1	1	1	1	2		2	9.5	3	10	2		10	277000	1	3	2	0	2			4.8	4.11	236	1.9	4.2	48	240		79		22	94	100	133	14
	44	1	1	1	1	2		2	3.2	0	4	2		1	4069	1	3	2	1	2			9	1.11	199	6.4			319	28	18		18	95	134	140	15
	36	2	1	1	1	2		3	3.9	1	6	2		31	1110000	2	3						7.7	7.53	299	2.2	3.2	56	54	31	60		16	97	96	133	15
	45	2	1	1	1	2		2	6.3	2	13	1		27	0	1	3	2	0	1			9.7	7.33	133	1	3.3	35	85	34	36		26	86	100	135	15
	34	1	1	1	1	2		2	8.7	1	10	2		44	1363550	2	3						12.6	3.61	187	1.8	2.4	48	101	23	65		22	90	108	120	15
	19	2	1	1	1	2		2	8.8	1	6	2		5	345000	1	3	2	0	2			6.3	5.11	394	2.1	3.4	121	70	38	23		30	99	113	132	15
	30	2	4	1	1	2		1	3.4	1	1	2		355	49335	1	3	2	0	2			14.7	5.61	129	2.3	2.2	63		46	31		17	97	107	65	14
	26	1	1	1	1	2		2	3.6	0	2	2		298	2950	2	1						9.6	6.36	325	1.9	1.2	45	152	35	25		18	96	124	121	15
	32	2	4	1	1	2		2	11.3	1	4	2		511	0	1	3	2	0	1			4.7	14.37	293	2.4	8.7	312	88				16	99	100	112	15
	35	1	1	1	1	2		1	0.2	0	2	2		265	0	1	3	2	0	1			12.8	9	238	1.6	5.4	65	12				16	97	187	94	15
	46	1	1	1	2	2		2	5.8	0	3	2		5	267000	2	3						11.4	4.17	138	1.4	3.8	91	51	37	23		16	95	104	110	15
	34	2	1	1	2	2		2	5.8	1	10	1		22	506000	2	1						8.7	1.78	300	4	9	88	250	26	43		55	93	117	160	15
	30	2	1	1	1	2		2	3.8	0	0	2		592	0	1	3	2	0	1			11.7	6.14	336	0.7	3	63	10	43	32		14	96	133	88	15
	30	2	1	1	2	2		1	1.4	0	4	2		2	1330000	1	3	2	0	2			11.9	5.64	139	1.1	4.8	71	81	44	51		14	97	110	125	15
	44	1	1	1	1	2		2	4.2	2	12	2		243	460	1	3	2	1	1			12.3	7.3	147	2.8	6.4	98	236	30	117		32	89	83	109	15
	47	1	1	1	1	2		2	4.1	2	14	2		21	551510	2	2						11.5	9.2	355	4.9	7.3	118	143	26	193		44	38	100	115	15
	37	1	1	1	2	2		3	5.3	1	10	2		18	1870000	2	1						11.5	3.62	177	0.6	3.3	54	89	32	46		32	85	106	100	15
	45	2	1	1	1	2		2	4.2	0	7	2		27	893260	1	3	2	0	2			13.2	4.57	48	2.1	1.3	51	31	25	34		19	90	118	117	15
	58	2	1	2	1	2		3	4.9	1	11	2		122	1390000	2	3						8.8	9.78	303	2.2	7.2	69	136	23	55		30	90	105	112	15
	22	1	1	1	1	2		3	1.7	0	2	2		113		2	3						17.6	9.23	266	1.6	8.3	165	17	54	149		18	95	114	101	15
	30	2	1	1	1	2		1	7.1	0	1	2		21	235000	1	3	2	0	2			14.1	12.45	338	1.4	1.3	40	23	43	20		16	98	117	63	15
	28	2	1	1	2	2		2	1.4	1	10	1		6	1090000	2	1						8.1	2.07	89	4.2	27.7	373	262	22	26		40	88	120	114	15
	57	2	1	1	1	2		1	2.6	0	0	2		960	0	1	3	2	0	1			12.8	7.98	257	1.3	2.8	58	10	45	23		16	98	157	82	15
	23	2	1	1	2	2		2	4.2	1	3	2		134	0	1	3	2	0	1			14	16.4	236	5.1	3.8	61	63	40	22		16	96	77	73	15
	48	1	1	1	1	2		3	9.9	2	10	2		62	137242	2	1									1.5	13.3	108	228	28	17		24	91	96	100	15
	23	1	1	1	2	2		3	3.7	1	9	2		4	709435	1	3	10	1	2			13	5.45	182	1.1	5	73	148	29	188		20	88	95	122	15
	31	1	1	2	1	2		2	8.1	0	5	2		296	19200	2	3						15	16.23	205	1.5	3.8	102	266	42	33		20	93	114	106	15
	31	1	1	2	1	2		3	3.6	1	6	2		121	586000	2	2						16.2	9.74	253	1.4	6.8	264	10	48	85		18	97	93	140	15
	40	1	1	1	1	2		3	0.4	1	10	2		33	271000	2	2						14.2	7.35	275	1.4	5.2	96	94	40	55		28	84	122	115	15
	38	2	1	2	1	2		2	11.7	3	14	1		14	301	2	3						6.9	5.91	312	2	5.7	115	123	29	106		26	98	93	137	14
	49	1	1	2	1	2		2	8.2	0	2	2		381	0	1	3	9	1	1			9.5	28.6	520	3.3	13	283	350	34	11		20	97	107	87	15
	63	1	1	2	1	2		2	6.2	2	10	2		173	0	1	3	2	0	1			13.8	4.66	224	0.7	5.1	63	10	33	40		24	77	98	99	15
	23	2	1	1	2	2		2	17.9	1	8	1		19	1220000	2	2						16.8	15.12	91	5.9	11.7	156	75				36	94	111	99	15
	29	2	1	1	1	2		1	0.3	0	1	2		370	0	1	3	2	0	1			11.9	3.05	409	1.6	1.8	56	22	43	27		18	98	111	108	15
	32	1	1	1	2	2		2	22.6	1	5	2		143	207000	1	3	2	0	2			13	16.6	247				350	41	10		22	99	108	125	15
	39	2	1	2	2	2		1	0.9	1	9	2		512	0	2	1						11.1	4.96	433	1.6	2.3	73	10	42	25		14	94	131	104	11
	41	1	1	1	1	2		3	1.9	2	13	2		185	0	1	3	2	0	1			13.1	8.09	195	2.4	2.4		26	31	125		26	91	92	132	15
	33	2	1	2	2	2		3	0.2	0	4	2		18	3360000	2	3						8.6	8.13	240				290	28	82		16	96	105	175	15
	45	2	1	1	1	2		3	2	0	5	2		40	542000	1	3	2	0	2			12.2	6.82	186	0.6	4.9	92	53	24	24		18	94	127	91	15
	34	1	1	1	1	2		3	2.7	2	7	2		12	719000	1	3	2	0	2			8.1	6.19	367	2.4	3.4	82	99	36	45		22	95	94	129	15
	34	1	1	1	1	2		3	1.8	2	6	2		1	350000	2	2						9.9	3.99	103	3.6	5.2	75	116	24	118		24	98	117	138	14
	48	1	1	2	1	2		3	0.4	0	4	2		20	1610000	2	1						11.9	3.75	53	1.9	8.7	89	84	31	145		18	95	142	113	15
	46	2	1	1	1	2		3	2.3	1	10	2		100	2630000	2	1						10.4	12.88	668	2	6.3	84	149	30	64		20	92	97	132	15
	51	2	1	2	1	2		1	0.6	1	8	2		652	0	1	3	2	1	1			10.9	8.29	383				73	41	34		26	93	137	104	15
	32	2	1	1	2	2		3	0.3	0	3	2		41	15185	1	3	2		1			13.3	11.72	144	1.9	3.2	59	278	35	43		18	98	112	115	15
	42	2	1	1	1	2		3	3.8	1	5	2		3	1200000	2	1						6.9	7.98	276	1.4	7.8	102	171	24	69		14	98	93	121	15
	47	1	1	1	1	2		2	8.9	1	10	1		21	551510	1	3	2	0	2			11.7	6.94	215	0.7	4.3	78	118	31	79		45	86	136	130	15
	31	1	1	1	2	2		1	0.7	0	1	2		496	0	1	3	2	0	1			4.8	3.99	253	2.1	1	41	10	48	20		18	99	118	84	15
	41	1	1	1	1	2		2	6.6	1	5	2		29	1180	1	3	2	0	1			12.4	12.27	302	3	7	118	248	31	362		24	99	161	135	15
	45	1	1	2	1	2		2	6.8	0	1	2		285	0	1	3	2	1	2			3.7	4.1	488	3.2	5.8	88	10	39	17		18	100	104	90	15
	37	1	1	1	1	2		1	4.6	1	6	2		74	524	1	3	2	0	1			10.6	3.3		1.3	7.5	113	93	23	147		16	95	86	105	15
	35	1	1	1	1	2		3	0.3	0	1	2		13	555	1	3	2	0	1			9	13.78	251	2.3	2.9	67	196	32	109		18	96	113	96	15
	37	2	1	1	2	2		2	13.6	0	1	2		90	405959	2	1						11.6	2.93	235	1.3	2.1	61	10				16	96	134	96	15
	29	2	1	1	2	2		2	11.4	0	1	2		2	3730000	2	3						8.2	2.61	102	2.6	2.7	53	164	35	83		18	98	132	88	15
	31	2	1	1	1	2		2	25.9	1	3	2		8	135000	2	1						12.5	9	420	1.5	1.6	51	35	35	48		16	95	113	111	14
	34	1	1	1	1	2		2	4.8	1	2	2		539	0	1	3	3	0	1			15.6	4.66	183	0.9	2.2	81	10	48	26		16	100	140	111	14
	43	1	1	1	2	2		2	4.3	1	6	2		150	252	1	3	2		1			15.9	9.97	188	2.1	4.9	244	10	44	104		18	92	141	112	14
	40	1	1	1	1	2		2	11	0	5	2		100	32100	2	1						12	10.36	302	1.9	5.4	68	60	32	96		14	93	152	101	15
	34	2	1	1	1	2		2	25	1	1	2		266	5675	1	3	7		2			14.7	7.86	238	1.3	4.1	78	16	47	35		20	97	120	97	14
	37	2	1	1	2	2		2	6.1	1	3	2		183	196000	2	1						9.2	7.25	544	1.7	2.4	58	10	39	29		18	96	145	78	14
	38	2	1	1	1	2		2	16	1	3	2		659	40250	1	3	2	0	2			11.9	6.03	315	1.9	3.4	86	10	41	21		16	95	109	68	14
	31	2	1	1	1	2		2	47.2	1	7	2		851	0	1	3	2	0	1			12.4	8.79	282	1.5	9.3	85		5	16		16	93	100	96	15
	30	2	1	1	2	2		2	6.8	1	0	2		98	38000	2	1						11.1	3.6	192	1.3	4.8	62	10	40	29		16	96	117	88	14
	39	2	1	1	1	2		3	4.1	1	9	2		782		2	1						12.6	12.42	550	2.1	5.7	84	247	34	132		30	68	105	80	15
	29	1	1	1	2	2		1	0.1	0	0	2		122	8465	2	1						15.9	5.3	277	1.9	2	70	26	48	26		16	96	133	72	15
	30	2	1	1	1	2		3	4	0	1	2		460	0	1	3	2	0	1			14.4	5	174	1.2	1.4	43	15	48	24		19	98	172	91	15
	27	1	1	1	1	2		1	0.2	1	9	2		137	89000	2	1						10.3	5.46	66	2.4	4	42	200	20	32		19	90	89	97	15
	42	2	1	1	1	2		3	3.6	2	12	2		356	0	1	3	2	0	1			11.9	8.49	285	2.1	13.8	85	281	27	272		40	90	99	119	15
	58	1	1	2	1	2		1	0.2	1	2	2		12	1630000	2	1						11	4.71	259	0.9	4.2	97	57	38	45		20	96	126	125	14
	38	1	1	1	1	2		1	0.5	0	7	2		82	330	1	3	2	0	2			10.3	31.58	358	1.1	31.5	404	327	30	399		18	90	106	109	15
	44	2	1	1	1	2		1	0.1	0	1	2		5	175000	1	3	2	0	2			12.4	3.62	125	1.5	4.2	70	10	36	31		17	97	118	92	15
	29	2	1	1	1	2		1	0.6	1	6	2		32	560	1	3	2	0	1			7.3	3.95	186	2.7	2.7	42	136	27	28		16	97	88	132	15
	42	2	1	1	1	2		1	0.1	0	3	2		422	0	1	3	2	0	1			12.5	2.74	227	1.5	2	54	10	42	18		21	97	110	77	15
	29	1	1	1	1	2		3	3	0	5	2			975000	2	2						10.3	14.96	256	1.1	15.5	93	73	33	78		20	92	101	78	15
	30	2	1	1	1	2		2	16.9	1	7	1		275	0	1	3	9	0	1			16	11.32	411	1.5	5.5	60	10	45	74		35	98	181	141	15
	40	1	1	1	1	2		3	0.4	2	4	2		16	10000000	2	3						6.9	6	114	2	15.3	93	73	13	100		24	100	96	86	15
	58	2	1	1	1	2		4	0.3	2	6	1		65	437000	2	1						6.7	2.74	176	14.3	5.7	212	211	10	87		24	99	94	115	15
	29	1	1	1	2	2		2	19.8	0	9	1		51	62300	1	3	2	0	2			13.8	11.44	293	4.8	3.5	57	91	32	22		20	91	111	144	15
	41	2	3	1	1	2		1	0.3	0	3	2		149	4120	1	3	2	0	1			11.5	10.59	430	1.5	4.9	112		33	15		18	97	120	120	15
	33	2	1	2	1	2		3	0.5	0	2	2		12	90	1	3	9	1	1			9.8	2.43	334	1.9	2.4	24					18	95	131	110	15
	31	2	1	2	1	2		1	0.1	0	4	2		129	1140	1	3	2	0	1			12.9	4.63	318	0.8	3.2	56	40	37	14		21	98	108	101	15
	33	2	1	1	1	2		2	13.8	0	2	2		11	627	1	3	2	0	1			12	15.8	323	2.2	4.1	134		39	26		14	96	112	96	15
	27	1	1	1	1	2		2	10.6	1	9	2		3	4780000	1	3	2	0	2			6.7	1.93	97	1.2	7.9	66	66	31	57		20	93	84	130	15
	52	1	1	2	1	2		3	2.5	0	7	2		19	5260000	2	2						15.2	2.71	406	3	3.5	68	28	36	58		12	83	118	113	15
	52	2	1	1	2	2		2	43.6	0	1	2		671	1680	1	3	2	0	1			11.7	7.62	383	1.4	5.3	95	28	46	39		14	97	139	102	15
	56	2	1	1	1	2		2	36.9	0	6	2		1397	86	1	3	3	0	2			14.1	5.83	251	0.9	4.3	75		40	45		14	90	127	102	15
	31	2	1	2	1	2		2	72.2	0	3	2		604	8360	1	3	3	0	2						0.7	2.4	54		32	25		16	98	159	135	15
	19	1	1	1	1	2		2	35.9	1	2	2		95	296000	2	2						12.1	4.65	282	0.9	2.4	65	10	35	20		16	97	96	72	15
	57	2	1	1	1	2		2	25.2	1	4	2		405		1	3	2	0	2			9.8	6.13	214	1.3	7.3	93	10	43	45		22	97	191	113	15
	28	2	1	2	1	2		2	16.5	2	6	2		12	2210000	1	3	2	0	2			10.7	2.51	113	1.5	1.9	82		42	86		16	100	99	95	13
	46	1	1	1	1	2		2	5.1	1	6	2		89	1785	1	3	2	0	1			13.8	8.87	293	1.8	4.8	65	10	46	22		18	92	139	107	14
	40	2	1	1	1	2		2	5.7	0	4	1		66	711983	2	2						10.7	10.27	286	4.1	4	67	170	23	177		18	98	148	140	15
	31	2	1	1	1	2		3	0.7	1	3	2		126	98700	2	3						16.3	8.18	240	7.4	1.7	91	10	33	524		24	99	142	90	15
	56	2	1	1	1	2		1	0.3	2	9	2		294	655	1	3	2	0	2			8.5	13.79	558	1.1	5	76	110	35	15		26	95	110	112	13
	32	1	1	1	1	2		2	7.8	0	4	2		481	0	1	3	2	0	1			15.8	15.23	346	4.2	3.5	68	28	45	71		18	94	115	77	15
	32	1	1	1	1	2		2	5.3	2	9	2		7	1560000	1	3	2	0	2			9.8	2.09	17	1.9	12.9	139	225	21	155		20	94	81	141	14
	27	2	1	2	1	2		3	1.4			2		8	2520000	2	1						9.5	7.41	133	1.4	7.6	143	130	18	201						14
	36	2	1	1	2	2		3	2.7	1	9	2		67	401	1	3	2	0	1			11.4	8.13	272	4.3	4.8	71	337	28	79		25	95	81	129	15
	44	2	1	1	1	2		2	19.3	0	7	2		42		1	3	2	0	2			10.3	5.21	310	0.7	6.3	71	10	41	32		19	92	127	140	15
	27	2	1	1	1	2		2	19.6	1	1	2		748		2	1						10.1	4.92	399	5.6	4	61	10	38	21		16	100	133	92	14
	26	2	1	1	1	2		2	36.9	2	2	2		508	0	1	3	2	0	2			11.8	3.86	261	2.1	4.8	80	10	42	30		14	98	94	84	14
	26	2	1	1	1	2		2	35	0	5	2		552	471000	2	1						10.9	9.91	371	1.8	4.3	62	23	39	21		18	94	116	114	15
	35	1	1	1	1	2		3	0.3	1	5	2		71	1750	1	3	2	0	1			6.7	0.61	98	3.9	14.6	161	110	22	46		18	99	91	132	15
	42	1	1	2	1	2		1	2.2	0	8	2		84	342	1	3	2	0	1			6.3	4.03	265	2.4	11.1	176	95	26	81		20	91	103	119	15
	33	2	1	1	1	2		1	0.8	0	4	2		114	2270000	2	1						8.5	5.53	164	3.9	3.2	52	50	34	56		20	96	114	158	15
	47	1	1	1	1	2		3	2.7	1	4	2		142	3920	1	3	2	0	1			7.5	7.57	502	1.2	6.6	121	91	33	97		16	99	97	127	15
	38	2	1	1	1	2		2	3.6	1	8	2		18	59900	2	2						8.9	11.49	449	1.4	4.8	58	25	34	26		22	82	127	105	15
	68	2	1	1	1	2		2	11.1	1	2	2		308	202	1	3	5	0	1			10.7	4.03	400	2.6	8.2	256	10	37	100		16	97	123	96	14
	21	2	1	1	1	2		2	1.8	0	5	2		407	2070000	2	1						13.7	16.11	462	2	2.2	63	72	39	26		21	96	113	113	15
	30	1	1	1	1	2		2	8.7	2	7	1		140	99170	2	1						13.1	16.14	176	1.2	2.4	32	68	33	21		24	100	150	102	11
	42	1	1	2	1	2		2	3.2	1	11	2		259	749000	2	2						5.1	4.13	292	1.7	10.2	140	72	26	169		31	88	113	127	15
	27	2	1	1	1	2		1	2.7	0	0	2		241	0	1	3	2	0	1			10.8	5.9	356	1.5	2.8	61	10	39	17		18	97	119	75	15
	25	2	1	1	1	2		3	2.8	1	6	2		281	1410	1	3	2	0	1			8.1	6.69	356	1	4.3	104	47	28	34		18	94	94	101	15
	61	1	1	1	2	2		3	0.3	1	12	2		124	314	1	3	2	0	1			12.3	4.11	130	0.7	5.9	61	13	28	36		36	67	104	111	15
	37	2	1	1	1	2		2	6.5	2	9	2		54	548535	1	3	2	0	2			9.7	6.38	324	1.2	4	86	103	28	44		18	93	97	123	14
	31	2	1	1	2	2		2	6.8	1	6	2		178		1	3	2	0	2			5.2	11.75	207	2.2	8.5	156	249	27	66		24	95	149	141	15
	23	2	1	1	1	2		2	8	0	3	2		726	0	1	3	2	0	1			12	7.34	141	1.9	2.8	57	10	43	51		20	98	116	134	15
	27	2	1	1	1	2		2	34.7	0	0	2		734	228	1	3	2	0	1			16.1	6.83	285	1.1	4.5	85	10	45	21		18	98	113	86	15
	36	1	1	1	1	2		2	5.1	0	2	2		480	7640	2	3						14.3	7.75	285	1.8	3.9	84	10	46	28		17	96	148	96	15
	50	1	1	2	1	2		1	0.3	1	3	2		6	179000	2	2						12.5	11.19	293	1.9	21	87	10	36	59		21	98	149	103	14
	33	2	1	1	1	2		4	7.9	0	1	2		179	0	1	3	10	1	1			12.5	11.37	431	1.9	6.1	65	17	47	21		18	100	143	91	15
	43	2	1	1	2	2		2	8.6	0	6	2		357	189	1	3	2	0	1			13.1	8.81	719	1.6	4.6	86	36	31	65		22	94	108	91	15
	60	1	1	1	2	2		1	0.3	1	4	2		294	2190000	2	1						12.8	7.2	253	1.5	4.9	54	67	28	47		24	96	120	121	15
	59	2	1	1	1	2		2	22.3	0	4	2		213	161000	2	3						12.7	6.54	379	1.9	7	67	10	40	18		21	96	132	112	15
	49	1	1	1	2	2		2	2.6	0	3	2		279	290000	2	3						12.4	8.96	209	1.8	4.2	81	83	35	15		17	97	105	116	15
	43	2	1	1	1	2		2	13	1	6	2		34	108645	2	3						5	20.02	153	2.1	6.1	90	150	23	35		16	98	80	148	15
	31	1	1	1	2	3		2	24.7	1	7	2		72	390425	2	1						10.1	5.35	82	1.7	6.3	83	11	28	22		16	92	118	82	10
	25	2	1	2	1	3		3	3.9	1	2	2		675	114	1	3	2		1			11.4	4.6	641	2.5	6.4	72	10	31	73		18	99	100	81	15
	30	2	1	1	1	2		2	9.6	1	8	2		240	0	1	3	2	0	1			12.6	6.12	322	2.7	2.3	37	140	36	23		41	95	101	146	15
	36	1	1	1	2	2		1	0.2	1	5	2		51	10000000	2	2						8.9	4.19	302	2.1	14.3	271	79	26	65		16	99	96	137	15
	40	1	1	1	1	2		3	2.6	1	9	2		150	47	1	3	2	0	1			11.9	5.07	128	2.3	8.8	161	43	20	62		20	85	91	119	15
	31	2	1	1	2	2		3	2.7	1	11	2		100	1837	2	1						6.6	5.5	338	2.1	1.5	45	108	20	46		22	90	109	136	15
	48	2	1	1	1	2		1	2.1	0	1	2		436	0	1	3	2	0	1			10.8	3.15	400	1.7	3	63		40	20		15	98	131	71	15
	45	1	1	1	1	2		3	2.2	0	2	2		79	5320000	2	2						7.3	4.48	224	1.5	2.9	58	43	24	50		15	96	119	115	15
	65	2	1	1	2	2		1	2.5	0	3	2		815	108	1	3	2	0	1			13.4	6.64	307	2.1	5.9	74	10	43	23		18	94	156	96	15
	42	1	1	2	1	2		1	1.3	0	2	2		83	0	1	3	2	0	1			10.9	5.06	502	2.9	3.3	77	57	34	22		16	96	101	96	15
	34	1	1	1	1	2		2	21.7	1	11	2		26	328047	1	3	2	0	2			9.1	6	156	1.1	23.2	251	233	24	96		20	93	79	145	15
	46	2	1	1	1	2		1	0.4	0	0	2		801	0	1	3	2	0	1			13.3	5.66	341	1.8	3.4	98	10	38	25		18	98	120	78	15
	27	2	1	1	1	2		2	13.9	2	8	2		860	101	1	3	9	0	1			12.8	6.82	213	5.1	10	87	30	37	55		42	96	84	108	15
	46	1	1	1	1	2		2	3.7	0	0	2		1330	336	2	3						13.6	5.47	222	0.9	3.7	78	10		18		17	98	128	60	15
	47	2	1	1	1	2		2	17.9	0	0	2		4	212	1	3	9	1	1			7.7	6.68	200	2.6	23.2	192	135	22	65		20	99	112	84	15
	37	2	1	1	1	2		2	10.6	0	2	1		127	322000	2	3						4.4	5.78	193	1.8	2.5	75	10	32	26		18	99	118	125	15
	38	1	1	2	2	2		2	41.6	0	1	2		425	50000	1	3	2		2			11.7	4.8	375	0.7	2.6	27	47	43	34		14	98	148	99	15
	43	2	1	1	1	2		2	10.9	1	7	1		150	0	1	3	2	0	1			13.6	3.89	325	4.2	4.8	67	10	47	15		24	98	120	126	15
	35	1	1	1	1	2		1	0.1	1	10	2		202	0	1	3	2	0	1			15.3	4.05	186	1.7	8.1	78	32	32	44		14	59	84	129	15
	42	1	1	1	1	2		2	11.8	2	16	2		144	44	1	3	2	0	1			10.4	9.03	55	2.5	5.7	91	287	27	56		32	88	80	132	15
	33	2	1	2	1	2		2	3.8	0	4	2		57	1010000	1	3	11	0	2			12.1	17.84	219	2.3	3.7	74	175	34	51		20	97	126	122	15
	63	1	1	1	1	2		2	6.8	0	3	2		76	48853	2	1						7.8	17.99	708	2	19.9	122	101	30	31		17	95	101	97	15
	41	2	1	1	1	2		2	1.9			2		85	204	1	3	2	0	1			3.5	6.91	367	1	2.1	53	19	17	18						15
	49	2	1	1	1	2		2	3.7	1	5	1		23	0	1	3	2	0	1			3.7	11.3	395	4.7	39	836	350	33	26		30	98	126	130	15
	33	1	1	1	1	2		2	5.2	1	6	2		11		2	3						10.5	8.1	139	1.2	6.1	78	77	36	29		16	94	98	105	15
	27	2	1	1	1	2		2	5.7	0	3	2		209	0	1	3	2	0	2			10.6	5.03	477	1.6	2	37		39	38		18	95	102	104	15
	39	1	1	2	2	2		4	16.4	2	12	1		55	333	1	3	2	0	2			7.4	6.67	87	5.1	20.4	394	265	22	640		24	93	124	123	11
	33	1	1	1	1	2		2	1.1	2	14	1		18	146000	2	2						8.6	6.39	207	2.1	5	25	171	13	35		24	24	87	150	15
	22	1	1	1	2	2		3	2.7	1	6	2		63	0	1	3	11	0	1			6.6	9.4	652	2.2	7.5	68	170	28	60		31	98	118	145	15
	36	2	1	1	2	2		2	64.7	0	1	2		256	132	1	3	2	0	1			8.4	8.07	398	2.6	2.6	49	10	43	23		16	99	102	89	15
	24	2	1	1	1	2		1	0.1			2		476	122000	2	3						13.1	9.8	233	1.4	4.5	58	33	39	21						15
	21	2	1	1	1	2		1	0.2	0	6	2		230	824000	2	2						9.7	6.39	447	1	2.2	42	56				21	99	105	131	15
	38	2	1	2	1	2		2	5.4	0	3	2		523	1390	2	3						11.2	7.64	347	1	3.3	74	101	33	13		21	98	151	103	15
	32	1	1	1	1	2		3	2.6	1	4	2		121	4370000	1	3	2	0	2			15	5.9	124	2.7	7	94	85	35	68		20	96	95	119	15
	36	2	1	1	1	2		3	3.7	1	5	2		126	43900	2	1						7.2	8.79	297	3.9	3	40	159	19	18		18	96	86	130	15
	41	1	1	2	1	2		3	4.7	0	7	2		56	283000	2	1						12.7	4.71	286	1.1	8.3	106	10	35	34		18	94	105	119	15
	38	1	1	1	1	2		2	2.6	0	3	2		391	36900	1	3	10	1	2			13.7	6.88	217	2.1	5.5	67	23	45	39		16	96	130	129	15
	41	2	1	1	1	2		2	2.6	0	5	2		549	6610	2	3						16.5	3.54	222	2.4	6.4	64	10	43	36		20	70	140	80	15
	35	1	1	1	1	2		4	13.3	0	4	2		139	9390	2	3						7.1	6.94	211	0.8		295	94	28	42		18	95	186	132	15
	30	2	1	1	2	2		2	1.6	1	5	1		18	318000	2	1						10.5	6.52	248	2.2	2.8	35	10	33	24		13	95	152	102	14
	32	2	1	2	2	2		2	7.2	0	2	2		158		2	1						11.9	6.1	204	1	3.4	56	82	39	22		16	95	126	94	15
	46	1	1	1	1	2		1	3.1	0	2	2		252	191000	2	2						10.6	6.21	190	1.8	4	82	84	37	20		16	98	106	81	15
	35	1	1	1	1	2		1	0.4	0	2	2		127	21700	1	3	2	0	2			5.8	2.9	212	1.8	5.8	156	10	22	22		16	99	107	94	15
	29	2	1	1	1	2		2	3.8	2	15	2		16	529000	1	3	2	0	2			9	2.85	342	1.2	2.2	45	104	26	24		41	86	97	165	15
	53	1	1	1	1	2		3	3.2	0	6	2		280	9430	1	3	2	0	1			8.4	12.8	292	1.1	6.3	69	90	23	38		16	91	103	80	15
	32	2	1	1	2	2		2	11.9	0	4	2		775	581	1	3	2	0	1			12.9	16.64	283	2.1	2	60	222	37	20		21	98	107	102	15
	40	2	1	1	1	2		3	3.7	2	12	2		4		2	1						9.3	9.12	268	2.7	3.8	44		22	70		24	90	93	163	15
	42	1	1	1	1	2		3	0.2	1	9	2		5		2	3						11.6	2.07	409	1.6	15.5	133	14	27	310		20	90	97	124	15
	36	2	1	1	1	2		3	2.5	0	1	2		168	75300	1	3	10	1	2			11.3	4.61	255	1.5	3.1	63		37	21		18	99	175	100	15
	35	1	1	1	2	2		2	0.2	1	11	2		159	3382	1	3	2	0	1			11.9	4.71	296	0.8	3.3	68	55	34	27		36	80	128	134	15
	26	2	1	1	1	2		2	21.9	1	5	2		4	550000	2	1						8.4	2.78	264	0.5	2.1	31	10	31	32		15	95	115	94	10
	32	2	1	1	1	2		2	26.7	1	2	2		249	0	1	3	2	0	1			11	0.75	30	3.8	1.3	51	17	39	14		20	98	132	120	14
	46	2	1	1	1	2		2	37.1	1	8	2		36	705	1	3	2	0	1			9.1	4.15	329	3.1	6.7	77	142	33	126		24	94	124	125	15
	39	2	1	1	1	2		2	4.6	0	5	2		364	0	1	3	2	0	1			11.1	19.25	388				246	36	13		21	99	109	121	15
	46	1	1	1	1	2		1	1.1	0	0	2		39	387350	1	3	2	0	2			12	4.55	182	1.7	3.8	125	10	34	42		18	96	119	75	15
	29	2	1	1	2	2		2	46.7	1	3	2		90	1840	1	3	2	0	1			11.3	6.75	331	1.1	2.4	80	10	43	28		18	96	115	86	12
	30	2	1	1	1	2		2	7.1	0	5	2		60	1200	1	3	2	0	1			6.9	20.69	498	1.8	21	41	169				21	99	126	126	15
	46	2	1	1	1	2		1	2.2	0	1	2		796	0	1	3	2	0	1			13.5	5.8	246	1	4	76	10	40	21		18	97	103	55	15
	36	1	1	2	1	2		1	0.2	0	7	2		2	88667	1	3	2	0	2			11.8	3.2	289	2.2	7.6	106	349	32	34		18	92	100	103	15
	18	1	1	1	2	2		2	14	1	7	2		6	14711	2	1						12.5	5.12	344	1.8	2.4	55	10	36	116		21	97	97	137	15
	41	2	1	1	1	2		3	2	0	8	2		97	0	1	3	2		2			7.9	2.35	95	2.3	1	18	80	19	49		21	100	99	119	15
	31	1	1	1	2	2		3	2.1	1	4	2		109	30	1	3	2	0	1			8.2	7.21	233	2.9	4	53	145	23	61		18	95	97	110	15
	35	1	1	1	2	2		3	0.9	1	10	2		42	1099385	2	3						8.7	7.23	301	1.1	18	271		24	33		40	83	117	120	15
	53	2	1	1	1	2		1	0.2	1	3	2		294	622	1	3	2	0	1			12.8	14.51	341	3.1	13.6	150	64	33	22		16	98	96	108	15
	28	2	1	1	1	3		3	0.3	0	1	2		234	35700	2	1						15.1	4.19	517	1.2	2.7	70	10	43	24		16	99	142	91	15
	38	1	1	2	1	1		1	0.8	0	4	2		70	487000	2	2						16.3	3.7	285	2.2	3.9	81	23	36	34		18	95	105	111	15
	47	1	1	2	2	2		4	26.9	1	9	2		285	0	2	3						14.6	5.31	182	2	8.6	206	10	46	11		21	96	228	97	11
	48	1	1	2	2	2		3	0.5	0	3	2		11	1750	1	3	2	0	2			11.1	14.08	520	2.9	20.1	218	233	32	65		20	96	138	143	15
	54	2	1	1	1	2		3	6.6	1	11	2		94	71400	2	1						10.4	13.99	168	3.6	3.2	52	209	33	29		20	90	201	124	13
	43	1	1	1	1	2		2	6	2	13	2		1	4210000	1	3	5	0	2			13	2.22	62	4.1	13.2	152	253	26	239		22	75	86	120	15
	30	2	1	2	1	2		2	9.8	1	8	1		4	680	1	3	2	0	1			4.5	1.24	181	18.6	3.2	75	245	23	124		26	95	118	150	15
	41	2	1	1	1	2		2	3.5	0	7	1		210	803000	1	3	9	0	2			14.7	7.21	147	3.9	6.3	96	21	27	345		18	94	108	138	15
	51	1	1	2	1	2		4	20.5	2	10	1		110	200000	2	1						13.4	13.65	86	4.1	8	87	350	33	59		25	95	118	150	13
	34	2	1	1	1	2		2	1.9	0	2	2		1156	20	1	3	2	0	1			15	6.54	311	1.9	2	53	10	49	29		18	95	129	89	15
	46	2	1	1	1	2		2	3.5	2	8	1		2	35450	1	3	2		2			9.2	5.03	168	11.4	7.7	130	123	37	54		18	95	76	150	11
	37	1	1	1	1	2		3	1.7	1	9	2		93	43100	2	3						16	13.9	430	1.6	6.4	87	231	27	115		38	95	107	141	15
	38	2	1	1	1	2		3	1.9	1	3	2		254	0	1	3	2	1	1			7.2	3.5	295	1.5	4.9	69	10	36	126		22	100	111	71	15
	27	2	1	1	2	2		3	0.7	2	11	2		64	194240	1	3	2	0	2			9.6	21.33	272	1.3	21.8	180	208	15	15		31	94	85	115	15
	61	1	1	2	1	2		2	2.7	1	7	1		15	4050	1	3	2	0	1			10.7	2.91	134	6.8	36	736	152	24	66		16	94	107	72	12
	34	2	1	1	1	2		2	4.3	0	3	2		295	0	1	3	2	0	1			12.9	13	253	1.9	5.7	105	332	37	14		14	95	127	124	15
	59	1	1	2	2	2		2	5.2	0	1	2		553	0	1	3	2	0	1			16.2	7.24	258	1.9	3.1	71	10	44	105		16	95	152	75	15
	49	2	1	1	2	2		2	10.2	1	4	2		318	97	1	3	10	1	1			13.3	7.09	315	2.1	3	156	18	43	24		22	99	123	98	15
	50	2	1	1	1	2		2	34.1	0	1	2		235	5580	1	3	11	1	1			12.3	4.38	223	0.9	2.5	64	10	47	17		20	98	192	93	15
	48	2	1	1	1	2		3	2.8	0	9	2		11	0	1	3	2	0	1			8.9	11.45	416	1.2	6.5	74	172				20	89	112	150	15
	30	2	1	1	1	2		2	9	0	6	2		3	589000	2	1						4.4	10.7	153	6.6	9.2	101	125	25	38		20	94	115	143	15
	30	1	1	1	2	2		2	5.6	1	3	2		288	0	1	3	2	0	1			13.9	14.77	312	1.3	3.5	95		40	31		18	98	157	88	14
	34	1	1	1	1	2		2	2.2	1	11	2		39	1510000	2	3						10.1	10.03	180	1.1	8.9	321	77	18	81		28	87	113	132	15
	49	1	1	2	2	2		2	2.2	1	4	2		68	813	1	3	2	0	2			7.9	13.98	143	2.1	6.7	98	155	23	64		16	96	96	106	15
	27	2	1	1	1	2		2	9	2	9	2		56	1980	1	3	2	0	1			9.4	2.59	39	4.2	4.2	56	284	22	123		23	52	122	119	14
	72	2	4	1	1	2		2	14.6	2	6	1		777	0	2	1						11.8	12.61	224	2.7	7.2	50	64	33	24		22	93	128	81	13
	35	2	1	1	1	2		2	11.2	0	9	1		406	1276120	1	3	3	0	2			10	4.98	40	3.3	5.7	65	117	20	100		16	91	112	145	15
	29	2	1	1	1	2		2	10.9	1	4	2		266	0	1	3	2	0	2			13	5.9	351	1.8	5.2	66	175	36	32		18	93	134	93	14
	37	1	1	1	1	2		2	4.1	1	8	2		77	336000	2	1						13.7	3.54	170	1.5	3.5	51	31	24	52		22	87	132	94	15
	38	1	1	1	2	2		4	14.1	2	13	1		547	0	2	1						7.3	14.62	204	4.7	30	469	58	22	17		28	96	150	122	8
	31	1	1	1	2	2		2	1.6	1	4	2			1050000	2	1						13.4	8.85	145	1.9	8.9	220	30	23	88		14	96	130	94	11
	29	2	1	1	1	2		2	7.3	2	4	1		71	59	1	3	2		1			8.9	2.98	265	1.3	1.6	45	10	33	20		36	98	113	86	9
	30	2	1	1	1	2		2	3.7	1	6	2		399	0	1	3	2	0	1			14.5	6.37	685	3.2	7	169	112	42	22		15	96	84	124	15
	49	1	1	1	2	2		1	0.2	1	7	2		50	640750	2	2						6.4	9.58	381	1.2	12.9	140	92	28	63		20	95	96	125	15
	30	2	1	1	1	2		3	1.5	1	10	2		803	0	1	3	2	0	1			12.6	18.04	335	1.1	2	74	114	33	20		36	88	115	121	15
	60	1	1	2	1	2		3	0.9	2	12	2		87	845920	2	2						11.3	3.06	107	1.5	9.3	123	141	24	52		32	88	95	130	15
	33	2	1	2	1	2		2	7.4	0	2	2		858	0	1	3	2	0	1			15.2	5.92	380	1.5	2.9	58	10	47	24		21	97	124	74	15
	35	1	1	1	1	2		2	4.6	3	7	1		2	105000	1	3	2		2						4.2	9.1	163	66	24	609		22	95	93	115	14
	50	1	1	2	1	2		1	0.2	0	1	2		121	37	1	3	2	0	1			14.9	12	325	1.8	6.6	79	13	44	55		16	96	130	82	15
	34	1	1	1	2	2		2	0.8	3	12	1		6	7050	1	3	2		2			6.8	5.69	89	4.1	15.2	242	65	20	78		26	95	89	60	9
	41	2	1	1	1	2		3	1.4	0	6	2		537	100	2	2						10	10.6	544	1.1	8.2	49	135	29	61		18	88	121	108	15
	32	2	2	1	1	2		2	7.4	1	11	2		295	3170	1	3	2	0	1			11.6	5.08	269	1.1	2.8	50	43	27	23		28	83	107	125	15
	35	2	1	1	1	2		2	11.7	1	2	2		12	6070000	2	2						8.9	7.11	160	2.6	47.2	493	123	32	174		20	97	124	120	14
	32	2	1	2	1	2		2	35.3			2		34	5500	1	3	2	0	1			8.3	5.11	128	3.8	16	623	230	26	238						13
	44	2	1	2	1	2		2	4	1	3	2		230	2000	1	3	2		2			9	6.12	255	4.8	3.7	69	10	41	27		38	96	73	86	15
	42	1	1	1	1	2		2	40.2	2	12	2		22	20000000	1	3	2	0	2			12.9	3.36	44	2.3	19.8	197	49	26	69		27	98	88	101	15
	35	2	1	1	1	2		2	18.2	1	9	2		278	20	1	3	2	0	1			12.1	15.93	163	1.9	3.8	72	45	42	45		25	93	134	106	15
	57	2	1	1	1	2		2	8.9	0	0	2		107	45	1	3	2	0	1			14	7.59	396	1.3	4.3	83	10	48	36		14	99	136	90	15
	25	1	1	1	1	2		3	0.7	2	6	2		22	2710000	1	3	2	0	2			9.3	4.23	323	2	1.5	51	39	33	135		16	100	94	141	14
	42	2	1	1	2	2		1	0.1	0	5	2		383		1	3	2	0	1			5.6	4.91	370	1.9	2.6	54	10	38	19		21	99	130	143	15
	51	2	1	1	1	2		2	2.7	1	11	1		67	1670	1	3	2	0	1			10	8.64	86	4.4	45	706	233	21	150		42	88	108	128	15
	54	2	1	1	1	2		1	0.1	0	2	2		549	1740	1	3	2	1	1			14.7	5.13	172	1.4	3.3	62	10	42	35		16	98	133	91	15
	26	1	1	1	1	2		4	1.3	0	9	1		38	27	1	3	2	0	1			13.7	40.67	333	4.4	28.2	1085	316	26	53		20	92	109	132	15
	36	1	1	1	2	2		4	18.6	1	8	2		170	25400	2	1						13.9	19.27	175	1.9	2.8	78		32	37		18	93	202	92	11
	28	2	1	1	1	2		2	6	0	3	2		28	3360	1	3	2	0	2			8.6	13.65	359	1.4	4	46	146	20	145		20	97	119	140	15
	26	1	1	1	1	2		4	1.5	2	13	1		2	1362485	2	3						12.1	9.96	227	3.3	16.2	374	13	11	57		60	30	103	137	13
	36	1	1	1	1	2		4	5.5	1	11	1		199	0	1	3	2	0	1			15.4	24.24	309	10.9	9.8	147	293	33	42		40	93	126	144	15
	42	1	2	2	1	2		2	3	1	7	2		145		1	3	9	0	1			9.9	22.35	308	1.8	2.9	74	245	34	36		24	94	116	104	15
	26	1	1	1	2	2		2	1.5	1	10	1		459	0	2	1						11.4	9.83	174	2.8	3.1	38	111	25	46		36	78	118	122	15
	26	2	1	1	2	2		1	0.3	2	7	2		264	1730	1	3	2	0	1			7.4	7.4	427	0.7	2.4	50	134	32	77		26	98	88	88	15
	25	2	1	1	1	2		2	4.7	1	11	1		31	984520	1	3	2	0	2			6.1	3.45	92	1.9	9.1	98	169	19	184		37	75	117	140	15
	42	2	1	1	1	2		1	0.8	0	0	2		161		1	3	2	0	1			10.1	8.26	332	1.5	4.8	99	10	40	31		16	100	150	85	15
	60	2	1	1	2	2		2	39.1	0	1	2		538	0	1	3	2	0	1			10	5.64	299	1.9	10.5	165	12	38	20		16	97	112	97	15
	35	2	1	1	1	2		2	14	0	0	2		72	5370000	2	3						12.1	5.61	321	1.7	4.5	70	18	30	27		20	98	141	63	15
	37	2	1	1	1	2		2	4.7	0	2	2		397	0	1	3	2	0	1			8.3	4.03	308	1.4	3.1	60	10	36	34		17	97	122	118	15
	45	2	1	1	1	2		2	2.4	0	4	2		208	0	1	3	2	0	1			9.9	8.26	326	1.8	3.5	74	58	42	23		18	95	146	84	15
	22	2	1	1	1	2		1	0.3	1	4	2		18	563000	2	3						10.3	4.19	291	1.9	6.1	72	55	35	36		14	96	90	105	15
	25	2	1	1	1	2		1	0.1	0	2	2		248	0	1	3	2	0	1			13.7	9.07	231	1.7	2.2	56	296	41	113		18	100	110	91	15
	47	2	1	1	1	2		2	5.9	1	9	2		130	1300000	1	3	2		2			10.9	13.08	129	1.1	16.7	125	184	18	357		20	71	104	133	9
	43	1	1	1	1	2		3	0.2	0	2	2		225	34	1	3	2	0	1			16.7	4.41	250	1.3	3.5	83	10	43	28		20	98	108	90	15
	50	1	1	2	1	2		2	2.1	2	12	2		230	0	1	3	2	1	1			12.6	8.79	331	1.2	9.3	98	213	29	97		30	82	90	109	15
	29	1	1	1	1	2		3	2.3	0	9	2		15	163000	2	3						16	9	272	1.4	4.7	78	24	38	32		20	90	132	135	15
	29	1	1	1	1	2		3	0.3	0	1	2		1	279000	2	1						11.8	3.06	189	1.2	12.7	115	152	28	71		16	97	101	53	15
	37	1	1	1	1	2		3	2.7	0	1	2		112	2640000	2	3						14.6	6.35	446	1.9	5.6	73	10	39	29		18	94	151	70	15
	25	2	1	1	1	2		2	5.9	0	2	2		68	109	1	3	9	0	1			12.4	26.02	232	2.1	12.9	122	349	27	63		20	100	134	117	15
	54	1	1	2	1	2		3	1.6	1	7	2		113	0	1	3	2	0	1			13.5	17.6	186	1.5	15.5	161	346	31	25		30	98	119	140	15
	61	2	1	1	1	2		1	0.8	0	2	2		394	2870	1	3	2	0	1			12.6	8.25	282	1.4	3.8	66	53	35	33		16	97	156	96	15
	47	2	1	1	1	2		1	2.5	0	1	2		4	816000	1	3	10	0	2			9.8	1.5	208	1.8	9	105	19	39	17		20	99	103	87	15
	39	1	1	2	1	2		3	1	1	4	2		25	5470	1	3	2	0	1			11.9	10.01	340	1.8	3.4	63	209	35	29		22	97	127	124	15
	37	2	1	2	1	2		1	0.2	1	6	2		20	6200	1	3	2	0	1			6.5	5.07	229	2.1	6.9	121	213	31	123		18	94	94	114	15
	39	1	1	1	2	2		4	2.6	1	1	1		41	0	1	3	2		1			2.6	4.69	6	8.5	65.1	1293	107	20	335		16	100	108	62	13
	32	2	1	1	2	2		1	2.5	0	3	2		104	104000	1	3	2	0	2			9	8.92	152	2.2	7.2	63	350	27	43		16	96	110	126	15
	25	1	1	1	1	2		3	0.5	2	8	2		383	2731	1	3	2	0	2			7.5	4.76	180	1.8	3.8	49	116	20	51		26	94	98	113	15
	39	2	1	1	2	2		2	11.9	1	3	2		263	0	1	3	2	0	1			8.9	18.68	764	2.2	40.5	709	322	25	26		16	96	124	128	14
	30	2	1	1	1	2		2	6.4	1	13	2		8	510000	2	3						11.7	5.22	353	1.8	2.6	75	205	35	32		29	74	131	130	15
	43	1	1	2	1	2		2	6.4	2	11	1		17	0	1	3	2		1			9	10.52	202	3.4	19.1	153		23	65		24	98	78	83	13
	30	1	1	1	2	2		2	5.8	2	14	2		26	42	1	3	2	0	1			10	3.14	115	2.8	6.8	83	197	24	85		40	91	97	140	15
	50	2	1	1	1	2		1	1.3	0	2	2		141	1510	1	3	2	0	1			7.5	7.7	219	0.6	25	1217	22	19	43		18	100	154	92	15
	33	1	1	1	1	2		2	7.8	2	11	2		4	568260	1	3	2	0	2			8.4	4.81	271	2.3	8.1	87	63	26	28		28	88	91	102	15
	36	2	1	1	1	2		2	4.3	1	6	1		244	12400	2	3						7.1	9.52	151	3.1	29.1	1148	193	33	48		28	95	175	128	15
	22	2	1	1	1	2		4	21	1	4	2		1010	0	1	3	11	1	1			14.3	5.97	252	5.6	2.3	74	10	33	850		16	97	119	100	10
	35	1	1	1	1	2		1	0.3	0	1	2		414	389577	2	2						16.3	4.14	283	1.1	3.6	86	10	42	110		14	97	103	77	15
	25	1	1	1	1	2		2	14.6	2	11	2		3	8815	1	3	2	0	1			6	1.35	115	2.6	14.5	323	213	23	1207		24	92	86	120	14
	50	2	1	1	1	2		2	12.9	1	10	2		23	46600	1	3	2	0	2			4.9	14.88	349	1.7	33.2	617	283	28	35		27	95	106	139	15
	31	2	1	1	1	2		2	1.7	0	0	2		118	38125	1	3	10	1	2			11.4	6.13	310	2.3	2.5	55	39	39	14		16	99	120	57	15
	66	1	1	2	2	2		1	3.2	0	1	2		347	1270	1	3	2	0	1			13	11.61	401	2.2	4.5	112	13	35	26		14	98	134	73	15
	38	1	1	1	1	2		2	7.9	2	11	2		5		2	1						9.9	4.91	94				350	31	161		42	80	126	116	13
	40	2	1	1	1	2		2	1.4	2	13	2		62		1	3	2	0	1			12.5	8.92	41	3.8	17.4	97	92	18	68		25	86	75	95	15
	26	2	1	1	2	2		3	0.5			2		389	0	2	3						7.4	8.67	431	1.6	3		186	26	21						15
	40	2	1	1	1	2		3	0.7	2	11	2		44	2350000	2	2						7.5	10.41	513	4.3	3.4	62	145	35	54		46	94	57	133	15
	31	1	1	1	1	2		2	3.5			2		71	3320000	2	3						9	6.23	236	1.2	6.7	72	101	26	69						15
	32	2	1	1	1	2		2	2.5	1	4	2		1230	0	1	3	2	0	1			8.5	5.19	247	2.6	1.6	33	25	42	32		18	97	84	106	15
	48	2	1	1	1	2		1	0.2	1	3	2		57	409	1	3	2	0	1			11.7	8.84	525	0.8	1	51	59	28	54		16	96	92	91	15
	34	2	1	1	2	2		2	6.4	0	6	2		409	0	1	3	2	0	1			5.4	16.25	156	1.9	3.7	64	17	31	24		18	90	115	100	15
	52	1	1	1	1	2		2	8.7	0	8	2		68	109	1	3	2	0	1			12.4	26.02	232	1.4	12.9	122	349	27	63		18	90	116	127	15
	49	2	1	1	1	2		2	16.1	0	6	2		20	27695	1	3	2	0	1			10	8.68	200	1.2	10.4	124	44	31	32		18	91	153	101	15
	63	1	1	1	1	2		2	9	1	8	2		71		1	3	2	0	1			13.5	7.5	26	2.7	30.8	278	86	25	3720		22	57	117	100	15
	30	2	1	1	1	2		2	3.5	1	3	2		59	510000	1	3	2	0	2			10.5	11	184	2.4	12.2	91	214	31	480		16	96	79	104	15
	27	1	1	1	1	2		2	7.1	0	2	2		236	0	2	3						11.8	31.87	342	2.1	8.7	166	350	41	23		16	98	112	120	15
	35	2	1	1	1	2		2	17	0	5	2		16		1	3	2	0	1			6.4	5.1	199	1.9	15.2	151	184	18	38		20	95	118	129	15
	52	1	1	2	1	2		2	8.9	2	5	2		225	1300	1	3	10		1			16	9.67	375	2.1	10	119	45	42	33		24	97	255	65	14
	25	1	1	1	1	2		2	0.6	2	11	1		53	703000	1	3	2		2			8.9	1.11	40	4.7	8.7	46	338	21	171		43	95	110	110	13
	48	1	1	2	1	2		4	16.8	1	6	1		1147		1	3	2	0	1			14.2	18.01	254	2.7	1.8	91	10	46	37		15	100	134	66	6
	39	1	1	1	1	2		2	6.5	2	9	2		126	0	1	3	2	0	1			16.7	7.84	220	2.1	6.8		46	35	539		23	96	101	106	10
	32	1	1	1	2	2		2	4.9	1	9	2		454	0	1	3	2	0	1			14	14.02	208	2.2	11	72	77	28	681		28	86	103	109	15
	35	1	1	2	2	2		2	7.6			2		42	6010000	1	3	2	0	2			9.7	3.73	86	2.3	5	95	339	38	37			95			15
	25	1	1	1	2	2		2	11.7	2	10	2		46	1670000	1	3	2	0	2			9.1	2.77	132	1.9	3.5		106	27	129		22	97	119	121	14
	32	1	1	1	2	2		2	11.4	1	3	1		13		2	1						11.2	5.72		2.8	2.8	39	59	32	23		18	100	116	54	10
	49	2	1	1	2	2		2	5.4	1	7	2			29	1	3	2	0	1			7.7	3.37	181	0.9	1.9	75	276	31	48		16	99	99	139	15
	48	2	1	1	1	2		1	0.2	0	2	2		774	0	1	3	2	0	1			15.9	8.57	279	1.1	3.9	79	10	45	21		21	96	176	85	15
	44	1	1	2	1	2		2	4.2	0	5	2		402	306	1	3	2	0	1			9.6	8.79	253	0.4			48	10	26		18	93	187	103	15
	25	2	1	1	1	2		2	10	1	12	2		52	1070000	1	3	2	1	2			6.8	4.97	115	1.4	8.1	86	189	27	108		26	90	104	159	15
	44	2	1	1	1	2		4	3.5	2	7	1		6	2000000	1	3	2	0	2			9.1	5.29	22	8.7	2.7	147	112	25	313		36	97	79	120	15
	35	1	1	1	1	2		2	2.6	1	1	1		3	1110	1	3	11	0	2			8.1	2.27		2.2	4.9	65	153	15	64		26	80	128	133	15
	43	1	1	1	1	2		2	19.6	2	16	2		7	873000	1	3	2		2			12.4	7.62	371	1.6	9.5	94	98	25	41		30	66	87	131	15
	29	2	1	1	1	2		2	23.9	0	8	2		55		1	3	2	0	2			9.3	4.54	146	1.9	4.4	42	78	17	111		21	94	111	129	15
	29	2	1	1	1	2		2	10.3	1	6	2		266	0	1	3	2	0	1			13.9	4.34	303	3.1	3.2	57	10	43	32		18	98	115	111	13
	27	2	1	1	1	2		1	3.6	1	6	2		16	325	1	3	2	0	1						2.9	2	75	69	15	45		27	98	119	128	15
	37	1	1	1	1	2		3	0.5	0	3	2		269	23	1	3	2	0	1			12.3	10.21	326	1.9	3.5	70		38	28		18	98	103	100	15
	51	1	1	2	1	2		1	0.3	0	4	2		836	414	1	3	10	0	1			15.2	6.9	233	1.8	4	77	23	41	24		16	96	151	110	15
	27	2	1	1	1	2		2	3.5	0	2	2		26	365	1	3	2	0	1			10.4	9.78	327	1.9	4	64	41	29	52		16	100	118	129	15
	36	1	1	1	1	2		2	4.9	0	4	2		117	1290000	1	3	2	0	2			11.1	30.4	314	1.2	5.7	86	55	23	44		20	94	117	133	15
	30	2	1	2	1	2		2	6.6	0	1	2		27	159000	2	3						11.3	4.13	422	2.2	4.2	54	10	45	22		18	98	114	99	15
	33	2	1	1	2	2		2	5.7	2	6	1		25	195	1	3	9	0	1			6.1	7.95	420	3.5	17	209	144	21	11		22	98	94	102	15
	47	2	1	1	1	2		2	3.5	2	6	1		48	102	1	3	2	0	2			5.5	1.56	45	3.9	8.2	133	128	21	73		14	99	80	131	14
	43	2	1	2	1	2		2	3.2	0	2	2		402	0	1	3	2	0	1			11.2	9.96	348	2	2.9	59	10	40	24		17	100	136	108	15
	32	2	1	2	2	2		3	0.2	1	10	2		3	72000	2	3						11.3	2.61	404	1.6	2.5	42	71	41	40		24	91	144	144	15
	38	1	1	1	1	2		2	6.8	1	8	2		199	624000	2	1						8.4	22.41	26	1.1	9.5	120	308	17	44		26	95	139	123	15
	37	2	1	1	1	2		1	0.1	1	3	2		157	0	1	3	2	0	1			8.1	3.8	290	1.9	50	96	21	43	25		14	92	95	96	15
	42	1	1	1	1	2		2	8.7	0	0	2		285	375000	1	3	2	0	2			17.5	19.01	16	3.4	29.7	830	35	35	156		16	98	143	89	15
	41	2	1	1	1	2		3	0.5	1	9	2		228	0	1	3	2	0	1			12	6.75	268	0.6	2.1	54	19	32	35		32	69	146	106	15
	32	1	1	2	1	2		1	1.2	1	6	2		515	100	1	3	2	0	1			17.7	9.57	257	3.1	4.1	100	101	50	38		36	95	103	103	15
	28	2	1	1	1	2		4	13.1	1	10	1		13	62500	2	1						7.8	8.97	395	5.5	15	238	197	26	87		40	86	105	136	15
	50	1	1	1	1	2		4	35.3	0	4	2		490	0	1	3	2	0	1			11.9	16.31	275	1.4	7.2	57	113	32	43		20	96	130	135	13
	36	2	1	1	1	2		2	27.5	0	1	2			282	1	3	2	0	1			12.1	9.34	350	1.7	13.3	323	11	38	24		16	95	188	88	15
	47	1	1	1	2	2		2	15.2	1	2	2		14	2630	1	3	10	1	1			11.9	8.83	276	2.7	15.4	477	165	40	25		24	97	127	77	15
	22	1	1	1	1	2		2	16.9	1	12	2		94	979000	2	3						8.7	14.9	350	1.6	6.7	97	67	22	191		52	67	136	135	15
	49	2	4	1	1	2		4	5.6			1				1	3	2	0	2						3.2
	56	1	1	1	1	2		1	5.7			2				2	3
	21	1	1	1	1	2		3	5.8			2				1	3	2	1	1
	25	1	1	1	1	2		2	5.9			1				1	3	2	1	2
	50	2	1	1	1	2		2	4.2			2				1	3	2	1	2
	38	1	1	1	2	2		2	4.3			1				1	3	2	1	2
	19	1	1	1	1	2		2	4.6			2				1	3	2	1	2
	38	2	1	1	1	2		3	4.8			2				1	3	2	1	2
	30	2	1	1	1	2		3	4.9			2				1	3	2		1
	27	1	1	1	1	2		2	4.8			2				1	3	2	1	2
	34	1	1	1	1	2		2	7.1			1				1	3	2	1	2
	33	2	1	1	1	2		2	7.2			1				1	3	2	1	2
	30	2	1	1	1	2		2	7.3			2				1	3	2	1	2
	27	2	1	1	1	2		2	7.4			2				1	3	2		2
	27	1	1	1	1	2		4	7.5			1				1	3	2		2						5.3
	22	2	1	1	2	2		2	7.9			1				1	3	2	1	2
	27	2	1	1	1	2		2	8.1			1				1	3	2	1	2
	33	2	1	1	1	2		3	8.2			2				1	3	2	1	2
	33	1	1	1	1	2		2	8.3			2				2	3
	37	2	1	1	1	2		2	8.4			2				1	3	2	1	2
	46	1	1	1	1	2		4	8.5			2				1	3	2	1	2
	35	2	1	1	1	2		2	8.6			2				1	3	2		2
	29	1	1	1	1	2		4	8.7			1				1	3	11		2						1.8
	41	2	1	1	1	2		2	8.8			2				1	3	2		2
	30	2	1	1	1	2		2	8.9			2				2	3
	26	2	1	1	1	2		2	9.1			2				1	3	2		2
	43	2	1	1	1	2		3	9.1			2				1	3	2	1	2
	36	2	1	1	1	2		3	10.2			2				1	3	2		2
	26	1	1	1	1	2		2	14.1			2				1	3	2	1	2
	38	1	1	2	2	2		2	15.2			2				1	3	2	1	2
	57	1	1	2	2	2		3	4.2			2				1	3	2	1	2
	46	1	1	1	1	2		2	6.5			2				1	3	2	1	1
	39	2	1	2	2	2		4	6.3			2				1	3	2		2
	22	2	1	1	1	2		3	6.4			2				2	1
	35	2	1	1	1	2		2	5.3			2				1	3	2	1	2
	44	1	1	1	1	2		4	4.1			2				1	3	2	1	2
	39	2	1	1	1	2		4	4.3			2				1	3	2	1	2
	65	1	1	1	1	2		2	4.5			2				1	3	2	1	2
	27	1	1	1	1	2		4	4.6			2				1	3	2	0	2
	41	1	1	2	1	2		2	5.8			2				1	3	2	0	2
	50	1	1	1	1	2		2	4.6			2				1	3	2	1	2
	41	2	1	2	1	2		2	4.8			2				1	3	2	0	2
	42	1	1	2	2	2		2	4.8			2				1	3	2	0	2
	37	2	2	1	1	2		2	4.8			2				1	3	2	0	2
	35	1	1	1	1	2		2	9.2			2				1	3	2	0	2
	34	1	1	1	1	2		2	4.2			2				1	3	2	0	1
	35	2	1	1	1	2		2	4.5			2				1	3	2	0	2
	42	1	1	1	1	2		2	4.5			2				1	3	2	0	2
	54	2	1	1	1	2		2	9.6			2				1	3	2	0	2
	30	2	1	1	1	2		2	6.5			2				1	3	2	1	2
	50	1	1	1	1	2		2	6.6			2				1	3	2	0	2
	43	1	1	1	1	2		3	6.3			2				1	3	2	0	1
	40	2	1	2	2	2		2	6.8			2				1	3	2	1	2
	33	1	1	2	2	2		2	6.7			2				1	3	2	1	2
	39	2	1	1	1	2		2	6.4			2				1	3	2	0	2
	38	1	1	2	2	2		2	5.4			2				1	3	2	0	2
	27	2	1	1	1	2		2	5.6			2				1	3	2	0	2
	33	2	1	2	1	2		2	7.2			2		44	82000000	1	3	2		2
	33	2	1	1	1	2		2	7.8			2		42	782000	2	3
	40	2	1	1	1	2		2	8.4			2		27	884000	1	3	2		2
	18	1	1	1	1	2		2	7.9			2		198	76100	1	3	2		2
	30	2	1	2	1	2		2	8.6			2		209	220	1	3	2		1
	42	2	1	2	1	2		2	8.4			2		68	7650000	1	3	2		2
	23	1	1	1	1	2		2	7.3			2		4	0	2	3
	37	1	1	2	1	2		2	13.2			2		230	8650000	1	3	2		2
	18	2	1	1	1	2		2	12.6			2		396	96000	2	3
	21	1	3	2	1	2		2	5.6			2		98	563000	1	3	2		2
	27	1	1	2	1	2		2	7.8			2		207	56400	2	3
	30	1	1	2	1	2		2	9.9			2		96	489000	1	3	2		2
	35	2	1	2	1	2		2	10.4			2		407	7900	2	3
	35	1	1	1	1	2		2	4.7			2		407	7900	2	3
	49	2	1	1	1	2		2	7.4			2		56	56295	1	3	2		2
	32	2	1	2	1	2		2	4.5			2		47	76800	2	3
	36	2	1	1	1	2		2	12.4			2		453	68300	1	3	2		2
	50	1	1	1	1	2		4	12.1	0	9	1		242		2	1						10.2	15.8	28	1.2	40	775	148	27	131		20	92	117	120	12
	44	1	1	2	1	2		4	11.8	3	13	2		27	1870	1	3	2		1			5.8	4.35	130	1.8	31.8	217	111	17	169		24	80	83	126	14
	51	1	1	1	1	2		4	4.3	1	7	2			0	1	3	2		1			10	27	713	1.9	40	1073	255	36	24		24	96	145	137	15
	23	2	1	2	1	2		4	4.6	0	2	2		185		2	3						7.7	15.3	487	7.5	4	65	193	25	102		20	99	111	89	15
	31	2	1	1	1	2		4	2.5	0	6	2		430	820	1	3	2		1			9.1	11.38	210	1.3	17.6	128	24	24	82		16	90	105	128	15
	50	1	1	2	1	2		4	5.6	1	12	1		85		2	1						11.1	2	91	2.9	8.6	91			153		19	80	89	140	15
	47	2	1	1	1	2		4	4.1	2	12	2		247	557	1	3	2		1			7.7	4.86	40	3.9	40	1103	258	26	50		24	100	81	137	12
	46	1	1	2	1	2		4	19			1				2	1									10.2											15
	23	2	1	1	1	2		4	4.4	2	7	1		39	2110000	2	1						9.4	13.2	258	1.4	4.3	48	31	26	200		22	100	95	82	14
	54	1	1	1	1	2		4	5.3	3	12	2		146	139	1	3	2		1			5.8	9.74	99	11.3	5.4	173	181	23	96		28	96	72	105	13
	37	2	1	1	1	2		4	11.3	1	4	2			15491	2	3						4.5	10.6	221	2.6	3.3	76	166	20	51		22	96	120	120	15
	30	2	1	1	1	2		4	3.8	1	3	2				1	3	2		1			3	14.3	142	10.7	5.7	85	113	18	17		18	100	99	57	15
	34	1	1	1	1	2		4	15		12	2		17	248	2	3						10.1	21.75	502	1.7	54.1	1981	70	28	31		16	93	91	115	12
	19	2	1	2	1	2		4	14.2	0	11	2				1	3	2		1			7.7	16.05	104	2	20.9	356	256	31	719		37	91	105	127	15
	48	1	1	1	1	2		4	9.3	1	6	1		323		2	1						6.6	43.34	108	10.7	20.1	157	190	32	131		20	97	100	106	10
	34	2	1	1	1	2		4	12.1	0	3	2		196	1070	1	3	2		1			8.8	23.56	184	4.7	9.9	94	281	23	21		18	98	105	130	15
	39	2	1	1	1	2		4	12.3	1	8	2		78	40	1	3	2		1			7.7	11.6	598	1.2	3.7	42	241	32	37		26	93	109	120	15
	48	1	1	1	1	2		4	4.4	2	10	2			555	1	3	2		1			6.1	1.55	136	0.9	40	1074	233	21	41		36	100	121	109	14
	57	2	1	2	2	2		4	4.2	0	0	2				2	1						7.8	13.88	260	1.8	6.9	60	109	24	23		14	96	163	87	15
	26	2	1	2	1	2		4	7.4	2	11	2		88	30500	1	3	2		2			8.7	11.12	153	2.3	4.3	43	194	19	27		29	100	108	112	13
	29	1	1	2	1	2		4	6.3	2	9	1		1	913000	1	3	2		2			3.2	8.3	106	2.2	28.8	872	110	30	172		21	100	87	97	13
	40	1	1	1	1	2		4	21.1	1	5	1		133	673108	2	1						12.1	11.5	233	5.9	9.9	151	350				24	96	209	150	15
	20	2	1	1	2	2		4	6.7	2	9	2		278	576	1	3	2		1			4	5.71	76	1.4	23.4	620	86	21	28		14	95	93	112	12
	45	2	1	1	1	2		4	3.5	3	16	2				2	1						12	0.83	36	7.6	21.1	377	298	24	170		40	92	80	132	14
	36	2	1	2	1	2		4	3.6	2	10	2		500	0	1	3	2		1			10.5	12.16	36	2.3	30.4	576	150	29	164		27	96	137	118	13
	62	2	2	1	1	2		4	3.2			2				1	3	2		1						2.5											14
	39	1	1	2	1	2		4	8.4	0	11	1		120		2	1						10.4	12.7	256	2.1	5.8	90	20	29	37		16	86	178	127	12
	64	2	1	1	1	2		4	2.5			2		480	0	1	3	2		1																	13
	33	1	1	2	1	2		4	2.7	1	5	1				2	1						8.1	13.1	59	1.1	5.8	98	38				13	95	122	107	12
	35	2	1	1	1	2		4	7.1	2	10	1		19	421000	2	1						7.4	3.69	232	4	3.9	65	250	27	105		55	93	117	160	15
	46	1	1	1	1	2		4	3.9	1	9	2				1	3	2		1			10.4	28.81	569	2	4.6		59	22	18		29	99	100	125	15
	31	2	1	2	1	2		4	15.3	0	9	2		57	913	1	3	2		1			11.7	15.19	513	2.6	4.7	49	135	22	88		22	56	140	118	15
	39	2	1	1	1	2		4	4.2	2	13	2		348	65900	2	3						4.9	14.85	264	1.2	3.2	113	221	26	21		32	98	111	140	12
	36	2	1	1	1	2		4	11.2	2	13	2		126	12120	2	3						13.7	20.6	257	1.4	5.5	66	10	24	38		36	87	175	106	13
	36	2	1	1	1	2		4	18.2	3	14	2		478	5166	1	3	11		1			5.1	24.03	329	0.6	40	1296	253	14	23		30	99	62	67	12
	31	2	1	1	2	2		4	5.4	1	4	2		67	0	1	3	2		1			9.9	11.4	464	6.5	1.6	46	59	38	104		16	97	112	104	12
	50	2	1	1	2	2		4	2.9	0	6	2		38	56745	2	3						11.6	7.18	350	1.5	10.2	132	350	30	30		19	92	147	116	15
	23	2	1	1	2	2		4	6.1	2	8	2				1	3	2		1			6.8	19.68	53	2.1	14	84	201				17	100	96	115	10
	38	2	1	1	2	2		4	6.2	2	10	2		460	13480	2	3						5.3	16.33	248	1	3.8	44	242	21	27		31	100	114	112	14
	47	1	4	1	2	2		4	7.3	0	3	1		116		2	1						7.7	7.18	442	0.5	8	68	90	23	27		18	97	103	120	15
	39	2	1	1	1	2		4	2.7	1	10	2		90	107000	1	3	2		2			8.3	9.43	108	6.3	8.9	95	34	42	218		18	90	110	123	13
	25	2	1	1	1	2		4	4.5	0	6	2		94	642000	1	3	2		2			6.5	8.7	156	2.2	40	1448	153	24	432		20	72	144	68	15
	33	2	1	1	1	2		4	5.5	1	8	2		81	58	1	3	2		1			7.1	21.82	37	2.7	27	264	56	18	118		40	92	124	102	15
	67	1	1	1	1	2		4	6.1	2	8	2		352	0	1	3	2		1			10.1	13.3	212	0.7	31.1	457	318	19	88		28	100	193	113	13
	49	1	1	1	1	2		4	22	2	10	1		33	246000	2	1						8.2	10.15	177	2.5	11.6	93	218	20	304		29	100	162	128	12
	38	1	1	1	1	2		4	8.3	3	14	1		3		1	3	2		1			13.2	8.68	206	3.7	20.9	527	220	17	73		34	100	88	111	11
	56	2	3	1	1	2		4	11.1	0	3	2		121	0	1	3	2		1			8.6	13.53	456	2.1	3.3	56	59	34	12		16	100	101	119	15
	32	1	1	2	1	2		4	11.5	2	7	1		375		1	3	2		1			12	16.27	356	0.9	7.6	83	288	20	31		27	97	143	103	14
	41	1	1	2	1	2		4	4.6	0	4	2				2	2						7.9	19.5	210	1.8	8.6	54	79				16	98	148	134	15
	39	1	1	2	1	2		4	9	1	6	2		55		1	3	2		1			6.9	5.09	63	1.3	29.4	542	201	17	398		29	100	134	105	15
	44	1	1	2	1	2		4	8.2	1	5	1				2	1						11.5	17.1	94	1	18.6	165	184				19	99	119	100	8
	22	1	1	2	1	2		4	3.8	1	10	2				1	3	2		1						7.6							16	86	139	130	14
	41	1	1	1	1	2		4	6.1	2	12	1				1	3	2		1			10.9	15.72	182	10.1	7.5	91	232	22	222		24	95	104	111	12
	35	2	1	2	2	2		4	8.2			2				2	1																				15
	37	2	1	2	1	2		4	12	1	10	1		42		1	3	2		1			8.6	1.27	67	2.1	9.6	98	259	16	203		54	90	112	128	15
	32	1	1	1	1	2		4	2.9	0	11	2		22		2	3									2.3							16	85	101	119	15
	34	1	1	1	1	2		4	4.4	2	10	1				2	3						6	12.6	39	14.6	40	253	182	22	469		23	92	128	110	13
	34	1	1	1	1	2		4	22	0	3	2		231	198	1	3	9		1			10	28.5	119	2.1	39.6	669	294	19	62		20	100	110	123	15
	34	2	1	1	1	2		4	23	0	3	1		170		2	2						9	31.8	108	8.1	26.4	406	278	22	193		19	97	133	137	15
	22	2	1	1	1	2		4	5.2	1	8	1				2	3						7.5	9.38	147	2.2	12.5	86	200				28	100	111	136	15
	34	2	1	1	2	2		4	4.5	1	7	2		230	300000	2	2						7.6	8.07	249	3.4	4.3	98	235				33	100	124	130	15
	53	2	1	1	1	2		4	33	2	7	2		88	20	1	3	2		1			8.8	14.73	189	1.7	16.3	346	350	24	39		15	97	92	112	13
	36	2	1	1	1	2		4	3.7	1	5	2		550	0	1	3	2		1			13.2	12.2	284	6.3	1.6		8				16	100	116	108	11
	26	1	1	1	1	2		4	4.1	2	9	2		2		1	3	2		1			10.6	19.93	252	1.8	18.3	451	83	14	22		34	100	98	138	15
	50	1	1	1	1	2		4	2.9	2	9	1				2	3						7.7	10.57	42	8.7	46.5	676	299	30	58		36	96	129	108	11
	31	1	1	1	1	2		4	11.5	0	3	1		215		2	2						16	31.63	157	9.1	5.5	53	285				14	99	139	148	15
	22	2	1	1	1	2		4	3.3	1	8	2		400		1	3	2		1			10.5	10.85	95	1.7	6.2	51	135	22	32		40	97	111	139	15
	26	2	1	2	2	2		4	8.2	1	14	1			126000	2	3						9.5	21.15	368	2.3	2.3	50					56	90	120	155	15
	54	2	1	2	1	2		4	6	2	10	2		479	0	1	3	3		1			8.2	30.26	355	0.6	77.3	875	214	14	207		26	100	120	95	14
	36	1	1	2	1	2		4	3.9	1	4	2		199		1	3	2		1			15.4	24.2	309	3.3	9.8	147	239	33	42		20	100	94	96	14
	38	2	1	2	1	2		4	3.1	2	11	2				2	2						7.9	13.74	134	2.6	2	65	111				25	95	97	113	15
	35	2	1	2	1	2		4	11	1	8	1		110	254	1	3	3		1			10.2	9.85	228	1.7	5	56	10	40	37		21	100	143	89	12
	30	2	1	1	1	2		4	8.8	1	9	2		357	0	1	3	2		1			8.5	15.65	465	3.1	34.1	224	137	23	196		27	97	103	151	15
	44	2	1	2	1	2		4	9.3	1	7	2				1	3	2		1			7.9	10.3	4	3.5	6.8	73	152	24	191		23	100	104	87	14
	38	1	1	1	2	2		4	4.5	1	4	2		580	0	1	3	9		1			7.2	28	679	2.4	26.6	1444	350				14	100	64	77	15
	42	1	1	2	1	2		4	4.6	2	13	1				2	2						13.3	0.66	72	6	6.9	103	328	24	816		42	94	94	127	14
	39	1	1	2	1	2		4	2.8	1	3	2		41		2	1						7.2	2.25	13	10.3	40.5	766	67				16	96	79	57	15
	33	2	1	2	1	2		4	2.7	0	1	2			0	1	3	3		1			5.5	17.3	86	24	9	245	6	23	926		16	100	101	77	15
	40	2	1	2	1	2		4	9.4	2	10	2		53	314	1	3	2		1			6.8	19.02	271	2.5	18.9	409	272	13	64		16	95	82	56	12
	42	1	1	2	1	2		4	4.3	2	11	1				2	1						13.7	20.8	308	7.9	23.2	123	323				42	98	118	142	13
	39	1	1	1	1	2		4	19	1	5	2		22		1	3	2		1			15.4	10.7	172	1.2	2.7	44	160	30	57		13	100	120	110	13
	30	2	1	1	1	2		4	13.5	2	11	2		317	0	1	3	3		1			7.8	13.97	427	1.2	21	163	137	23	196		39	100	66	131	15
	26	2	1	1	1	2		4	6.4	2	9	2		760	0	1	3	2		1			11.7	14.9	236	3	6.9	70	30	21	116		36	98	131	94	12
	43	1	1	1	1	2		4	17.3	1	4	2				1	3	2		1			15.6	22.3	287	3.6	8.1	188	177				16	100	109	78	12
	22	2	1	1	1	2		4	3.2	0	2	2				1	3	2		1			7.2	9.29	115	1.2	5.9	61	85				10	100	136	92	15
	32	2	1	1	1	2		4	3.7	0	7	2		121	365	1	3	3		1			8.7	45.9	344	3.4	5.8	108	189				21	100	109	126	15
	43	1	1	2	1	2		4	7.4	0	3	1				1	3	2		1			15.3	25.74	110	3.5	12.8	162	315	21	211		16	96	101	100	15
	48	1	1	1	1	2		4	7.8	1	5	2		361	0	1	3	3		1			9.1	20.52	229	28	25.9	852	125	29	102		18	100	125	106	10
	42	2	1	1	1	2		4	21.3	1	11	2		45	0	1	3	2		1			7.7	13.37	198	1.9	12.3	367	286	19	50		16	92	138	140	14
	20	2	1	1	1	2		4	6.9	1	11	2		480		1	3	2		1			8.2	12.8	200	1.3	14.5	104	111				23	89	107	128	15
	43	2	1	1	1	2		4	5.2	1	10	2		14	0	1	3	2		1			11.6	7.46	275	1.4	7.4	77	43				25	100	101	66	14
	28	2	1	1	1	3		4	12.8	2	10	1		13		2	1						7.3	11.27	463	1.4	15.1	135	92				44	92	157	143	15
	43	2	1	1	1	2		4	7.4	0	3	2		35	0	1	3	2		1			6.4	17.79	422	0.4	26.9	649	350				16	100	112	111	15
	58	2	1	1	1	2		4	2.8	1	8	2				1	3	2		1						21							22	98	85	146	15
	28	2	1	1	1	2		4	8.3	1	7	2		4		1	3	2		1			8.3	10.86	144	1.4	3.8	74	116	21	27		16	92	95	121	15
	36	1	1	1	1	2		4	3.6	0	3	2				1	3	3		1			8.3	23.95	299	2.1	6.7	80	261				14	96	109	107	15
	66	1	4	1	1	2		4	3.7	2	7	2				1	3	2		1			14.4	15.6	202	6.8	4.8	159	42				15	100	86	97	11
	38	1	1	2	1	2		4	13.2	1	7	2		421		1	3	2		1			13.7	15.96	155	1.7	4.1	73	253				28	100	118	117	15
	18	2	1	1	1	2		4	3.6	1	6	2				1	3	2		1			7.8	14.4	412	1.7	5.2	66					16	100	143	184	12
	48	2	1	1	1	2		4	3.2	1	9	2				1	3	2		1			5	0.21	48	0.8	5.9	78	301	23	155		31	98	106	123	15
	36	1	3	2	1	2		4	3.1	0	4	1				1	3	2		1			14.6	16.98	70	2.7	33.3	392					15	96	107	124	15
	39	1	1	1	1	2		4	2.9	0	3	2		115		1	3	3		1			11.3	17.33	486	1.2	10.8	100					11	99	111	104	15
	30	1	1	2	1	2		4	2.7	0	3	2				2	3						10.4	30.04	268	0.9	10.8	68	120	22	46		11	100	170	102	15
	28	2	1	1	1	2		4	10.7	0	7	2		463	61	1	3	2		1			10.9	8.58	381	2.2	19.7	180	350	27	65		16	94	112	157	14
	30	2	1	2	1	2		4	39.4	2	11	2		379	90	1	3	2		1			7.8	49.25	167	9.7	32	250	251	23	518		36	100	111	128	9
	27	2	1	2	1	2		4	3.9	1	11	2				1	3	3		1			12.6	5.83	355	1.6	2.9	49	166				41	100	137	136	14
	30	2	1	1	1	2		4	4.5	0	3	2		209		1	3	2		1			6.7	16.7	66	2.3	5.9	43					16	97	158	113	15
	72	2	1	1	1	2		4	23	1	12	2		63	29000	1	3	2		1			3.5	8.48	80	2.8	20.2	863	25	31	25		28	85	137	140	15
	34	2	1	2	1	2		4	3.9	1	5	1		24	827000	1	3	2		2			10.6	26.75	110	8	25.8	368	121	29	2500		16	98	80	120	15
	35	1	1	1	1	2		4	2.7	2	12	2				1	3	2		1						10.5							24	88	50	92	15
	33	2	1	1	1	2		4	12.4	0	6	2		321	206	1	3	2		2			13.5	19.18	202	2.4	4.9	176	54	33	136		16	99	149	133	15
	43	1	1	1	1	2		4	5.4	1	6	2			20	1	3	2		1			10.5	24.06	167	1.7	11.6	113	98	27			35	97	119	105	15
	31	2	1	1	1	2		4	90.4			2		110	844	2	3						6.9	14.3	77	1.1	14.2	1355	182	19	50						14
	52	1	1	1	1	2		4	5.5	1	10	1		263		1	3	2		1			16.5	22.3	149	3.4	16.1	168	229	20	116		28	91	113	123	15
	40	2	1	2	1	2		4	6.7	0	9	2		680	0	1	3	2		1			8.2	27.38	100	5.1	17	539	133	26	59		22	97	181	124	14
	38	2	1	1	1	2		4	6.9	2	10	1				1	3	3		1			9.2	37.61	252	3.3	31	501	220	15	190		25	100	95	138	15
	21	1	4	1	1	2		4	10.1	1	6	1		779	12250	1	3	2		2			7.3	21	759	1.8	12.7	162	247	15	43		10	99	93	174	15
	31	1	1	1	1	2		4	3.9	0	1	2		374	474	1	3	2		1			8	29.8	31	1.4	4.3	78	28				10	99	136	66	15
	55	2	1	1	1	2		4	2.7	3	14	1		59	4441455	2	2						8.1	7.24	140	4.6	27.9	485	350				23	84	55	90	13
	33	1	1	1	1	2		4	3.7	0	2	1				2	2						8.1	3.14	213	4.3	11.3	53	165		282		16	97	140	97	15
	49	2	1	1	1	2		4	4.3	0	9	2		500		1	3	2		1			10.5	31.43	227	5.3	6.9	70					16	92	101	138	15
	31	2	1	1	1	2		4	4.8	1	8	2		79	564	2	1						11.8	24.71	472	3.6	6.2	62	109				42	92	135	140	15
	46	1	2	2	1	2		4	3.4	2	8	2		403		1	3	2		1			11.3	9.62	143	1.8	5.7	125					26	100	124	75	14
	22	1	1	1	1	2		4	25.4	2	3	1		12	100000	1	3	2		2			9.7	9.64	81	1.6	28.1	252	250				12	95	104	95	15
	52	1	1	1	1	2		4	3.8	0	1	2		117	139	1	3	2		1			6.7	14.2	109	3.4	11.9	108	181	16	25		14	99	119	125	15
	54	2	1	1	1	2		4	5.3	1	8	2				2	1						10.4	19.72	184	4.1	4.1	110	350				22	100	102	126	14
	41	2	1	1	2	2		4	3.9	1	7	2		559		1	3	2		1			11	12.2	396	1.2	3	57	71				29	97	160	105	15
	31	2	1	2	1	2		4	14.5	2	12	1				2	3						8.6	5.3	410	4.2	5.7	66	294	20	73		16	81	96	141	13
	58	1	1	1	1	2		4	9.7	0	2	2		46		1	3	3		1			13.3	2.4	232	2.7	7	182	236	27	36		17	100	168	124	15
	47	1	1	2	1	2		4	5.8	0	3	2		97	2110000	2	2						7.8	6.94	132	5.8	14.9	233	165	18	126		15	100	111	135	15
	55	1	1	1	1	2		4	3.7	1	9	2		693	896	1	3	2		1			13.9	13.2	204	1	12.4	107	203	33	99		16	95	111	137	12
	31	2	1	1	1	2		4	86			2		110		1	3	2		1			8.7	17.8	378	1.8	27.6	481	95		61						15
	51	2	1	2	1	2		4	4.5	1	4	2		400	433	1	3	2		1			14.4	22.9	275	0.5	16.6	190	315	31	28		12	97	101	88	14
	30	2	1	1	1	2		4	4.2			1				2	2									3.3											14
	37	2	1	1	1	2		4	3.3	2	8	2		44		1	3	2		1						5.9							13	100	93	132	13
	24	2	1	2	1	2		4	8.1	1	6	2				1	3	2		1			6.1	24.22	137	2.3	7.3	76	98	19	202		10	100	114	112	12
	32	2	1	1	1	2		4	5.3	2	9	2		37	89	1	3	2		1			10.3	0.84	67	2.2	4.6	86					47	96	99	130	15
	34	1	1	1	1	2		4	4.3	1	7	2				1	3	2		1			11.5	8.6	99	2.7	2.6	70					19	100	153	82	7
	45	2	1	2	1	2		4	5.3	1	10	2		50	0	1	3	3		1			12.7	22.7	279	1.2	6.4	49	122	33	77		41	82	149	116	15
	29	1	1	1	1	2		4	6.9	2	13	1		532	14300	2	2						10.3	31.8	504	2.5	34	508	350				46	91	136	122	14
	36	2	1	2	2	2		4	4.3	2	11	2		167	573	1	3	9		1			7.8	9.44	223	1.4	63.4	137		30	38		38	95	146	117	14
	35	2	1	2	1	2		4	3.8	2	12	2				1	3	3		1			7.7	7.73	41	4.8	12.9	107					35	100	108	135	12
	58	2	1	1	1	2		4	22.4	1	6	2		200	2200000	1	3	2		2			6.3	13.2	79	2.3	12.6	212	350	23	112		19	97	131	129	14
	32	2	1	1	1	2		4	6.7	1	5	2		403	5820	1	3	3		1			10.6	38.5	300	4.8	2.9	83	98	32	181		16	100	118	112	8
	31	1	1	1	1	2		4	18.2	1	10	2		15	270000	2	2						7.9	6.6	315	4.6	33.9	671	350	23	208		22	100	140	114	14
	36	1	1	1	1	2		4	3.5	1	10	2		23	75500	1	3	2		2			9	6.76	46	0.7	5.6	130	89				22	99	111	115	14
	33	2	1	1	1	2		4	7.8	1	9	1		18		1	3	2		1			8.5	13.8	133	1.6	16.4	95	104				32	91	117	97	15
	35	2	1	1	1	2		4	10.7	1	5	2		266		1	3	2		1			8.5	3.58	150	1.1	20.9	531	182	28	56		15	95	140	129	14
	27	2	1	1	1	2		4	17.4			2		192	753	1	3	2		1			9.3	13.94	422	3.1	68.6	1131	69	26	974						13
	36	2	1	1	1	2		4	14.3			2				1	3	2		1			11	11.5	420	1.3	2.8	58	241		19						15
	37	2	1	1	1	2		4	3.6	0	3	2		288		1	3	3		1			8.7	29.2	537	1.2	2.6	38					20	100	119	137	15
	64	1	1	1	1	2		4	19.3	2	10	1		40	146000	2	2						11.6	5.8	218	6.4	17.5	152	324	28	187		39	92	110	122	13
	39	2	1	1	1	2		4	4.5	0	3	2		565		1	3	2		1			9	8.8	348	1	2.7	46	110				19	99	130	138	15
	35	2	1	1	1	2		4	3.2	2	10	2				1	3	9		1			6.3	28.36	64	6.1	12.9	387					20	100	81	101	12
	34	1	1	1	1	2		4	6.2	2	9	1				1	3	2		1			13.5	9.16	157	0.8	7.2	172	63				27	100	115	83	13
	37	2	1	2	1	2		4	6.3	2	8	2		128	206	1	3	3		1			6.2	37.22	70	2.1	31.3	494		16	151		22	100	84	80	14
	35	2	1	2	1	2		4	2.7	2	7	2		52	40	1	3	3		1			9.6	18.22	246	0.9	13.9	399	206				18	100	86	108	14
	43	1	1	2	1	2		4	4.8	2	12	2				1	3	2		1			11.2	0.65	26	2.4	50.2	1151	313				30	100	74	106	15
	40	2	1	2	1	1		4	2.5	0	5	2		351	80000000	1	3	2		2			9.3	13.68	248	4	4.4	124	250				22	100	143	130	15
	45	1	1	2	1	1		4	7.5	0	4	2		63	0	1	3	2		1			8.4	25.75	172	1	22.9	532	350				10	100	165	85	14
	53	2	1	2	1	2		4	47.3	3	11	2		88	20	1	3	3		1			9.1	16.09	215	1.7	14.4	129	289	21	71		23	95	84	111	13
	35	1	1	2	1	2		4	6.6	1	7	2		139		1	3	2		1			7.1	7.65	167	1	27.1	469	269	20	39		29	100	133	120	15
	32	1	1	1	1	2		4	4.4	0	1	1		46		1	3	2		1			5.9	4.75	320	1.7	22.9	135	213		11		16	100	125	95	15
	35	1	1	1	1	2		4	11.2	0	1	2		262		1	3	3		1			7.1	7.03	202	0.8	31	245	196				12	100	182	83	15
	40	2	1	1	1	2		4	3.5	3	18	2		55		1	3	2		1			9.7		104	3.8	24.9	310	75				53	81	90	160	14
	36	2	1	2	1	2		4	4.7	1	10	2		312	0	1	3	2		1			8.7	8	112	0.8	2.4	55	55	25	21		24	96	109	107	15
Median	36	2	1	1	1	2	#NUM!	2	4.6	1	6	2	#NUM!	112	8815	1	3	2	0	1	#NUM!	#NUM!	10.9	7.3	253	1.9	5.5	81	96	32	44	#NUM!	19	95	112	111	15
IQR 1st	31	1	1	1	1	2	#NUM!	2	2.6	0	3	2	#NUM!	34	37	1	2	2	0	1	#NUM!	#NUM!	8.6	4.92	171	1.3	3.4	61	28	26	28	#NUM!	16	92	101	94	15
IQR 3rd	44	2	1	1	1	2	#NUM!	3	8.2	1	9	2	#NUM!	295	325898	2	3	2	0	2	#NUM!	#NUM!	12.9	11.68	346	2.7	10.5	132	196.5	38	96	#NUM!	24	98	130	128	15
Mean	37.8088	1.54984	1.08333	1.23448	1.2067	1.99755	#DIV/0!	2.34886	6.91859	0.752014	6.14427	1.86438	#DIV/0!	208.714	722420	1.37827	2.57271	2.74507	0.16899	1.32194	#DIV/0!	#DIV/0!	10.7333	9.40156	268.464	2.49839	9.43396	158.672	123.314	32.0873	108.476	#DIV/0!	21.7558	92.9937	116.36	110.095	14.5565
SD	10.0976	0.497713	0.444371	0.423845	0.405103	0.153968	#DIV/0!	0.948398	8.17058	0.769203	3.89132	0.342526	#DIV/0!	256.033	4.48833e+06	0.485153	0.769156	2.20482	0.37507	0.467529	#DIV/0!	#DIV/0!	2.99707	6.91383	143.364	2.37556	10.4739	229.697	105.569	8.36884	303.858	#DIV/0!	8.17021	8.70211	24.9692	23.3564	1.18953
Sample variance	101.962	0.247719	0.197465	0.179644	0.164109	0.0237062	#DIV/0!	0.899459	66.7583	0.591674	15.1424	0.117324	#DIV/0!	65553	2.01451e+13	0.235374	0.591601	4.86124	0.140677	0.218584	#DIV/0!	#DIV/0!	8.98245	47.8011	20553.3	5.64327	109.702	52760.7	11144.7	70.0375	92329.7	#DIV/0!	66.7523	75.7267	623.46	545.523	1.41499
Skewness	0.704805	-0.20059	5.75803	1.25498	1.4504	-0.625313	#DIV/0!	0.435658	3.92407	0.633677	0.29966	-2.13108	#DIV/0!	3.32342	16.0471	0.502651	-1.38958	2.8785	1.77123	0.763693	#DIV/0!	#DIV/0!	-0.0914153	1.90274	0.884046	4.43639	2.62769	3.80325	0.770188	0.19105	11.2971	#DIV/0!	1.90984	-3.42352	1.00657	-0.109443	-3.59815
Kurtosis	0.712949	-1.96297	33.1165	-0.425734	0.103822	39.3525	#DIV/0!	-0.717686	24.965	-0.486617	-0.867382	2.54568	#DIV/0!	26.5433	279.339	-1.7502	0.134022	6.65874	1.14123	-1.42051	#DIV/0!	#DIV/0!	-0.246429	4.69993	1.57018	28.9441	8.39361	17.0736	-0.348373	1.32013	152.98	#DIV/0!	4.57245	16.9982	2.39744	-0.431895	14.7668
Maximum	74	2	4	2	2	3	0	4	48.7	3	17	2	0	1124	78200000	2	3	10	1	2	0	0	19.6	37.6	989	13.9	46	1272	489	49	5088	0	60	100	201	154	15
Minimum	18	1	1	1	1	1	0	1	0.1	0	0	1	0	1	0	1	1	2	0	1	0	0	2.3	0.21	4	0.4	1	18	0	5	10	0	8	20	50	48	6
Count	1224	1224	1224	1224	1224	1224	0	1224	1224	1117	1116	1224	0	1105	1049	1224	1224	761	574	761	0	0	1129	1127	1121	1118	1069	1061	1059	1042	1026	0	1118	1117	1117	1117	1150
Distribution	ABN	ABN	ABN	ABN	ABN	ABN		ABN	ABN	ABN	ABN	ABN		ABN	ABN	ABN	ABN	ABN	ABN	ABN			N	ABN	ABN	ABN	ABN	ABN	ABN	ABN	ABN		ABN	ABN	ABN	ABN	ABN
